# Supplementary material for: Incidence, characteristics and suggestions for prevention of adverse events in supervised pediatric oncology exercise sessions
Source: Front Pediatr. 2026 Apr 29;14:1809915. doi: 10.3389/fped.2026.1809915 (PMC13167993; doi:10.3389/fped.2026.1809915)
Supplement: Supplementary Dataset 1 — Raw data total (N = 178). [file Datasheet1.xlsx]

## Sheet: Sheet1
[01.01] CTCAE	[01.02] Date	[01.03] Exercise-related	[02.01] CreatedOn	[02.02] Type	[02.03] Trigger	[02.04] Affected body parts	[03.01] Pain	[03.02] With hospitalization	[03.03] Medical follow-up treatment	[03.04] With delayed therapy protocol	[03.05] Life-saving intervention	[03.06] Increased care needs	[03.07] With medication administration	[03.08.01] Affected person	[03.08] Occurrence of fear and uncertainty	[03.09] Structural adjustment	[03.10.01] Approver	[03.10.02] OK to proceed	[03.10] Assessment of the situation by expertise	[03.11] Application RICE rule (Rest, Ice, Compression, Elevation)	[03.12] With observation	[03.13.01] Stop or Break	[03.13] Stop	[03.14.01] Adaptations intensity	[03.14.02] Adaptations duration	[03.14] Adaptations	[03.16] Death	[05.01] Therapy phase	[05.02] Group size	[05.03] Age	[05.04] Online	[05.05] As part of testing	[05.06] Setting	[05.07] Main motor skill	[05.08] Time point	[05.09] Training condition	[06.01] Trigger Freetext
2	Already present	No	2022-10-01	Übelkeit / Erbrechen	Physical strain|Medical therapy	Innere Medizin	Nein	No	No	No	No	No	No	For affected individuals	Ja	Nein	Medizin	-	<NA>	Nein	Nein	Cessation	Yes	<NA>		-	No	Acute therapy	Individual	10 to 14 years	No	No	Hospital corridor	Coordination	2. Time point	Average	Beim moderaten Tischtennisspielen wurde der Pat. während der Chemogabe plötzlich sehr schlecht.
1	First occurrence	Yes	2022-10-01	Pain	Coordination problems	Back|Buttocks	Ja	No	No	No	No	No	No	For affected individuals|BeIn the treatment team	Ja	Nein	-	-	<NA>	Nein	Nein	Break	Yes	Exercise selection|Intensity	Nur für diese Einheit	-	No	Acute therapy	Individual	06 to 09 years	No	No	Hospital corridor	Coordination	1. Time point	Good	Luftballonspiel im Stehen; Kind hat sich gestreckt und dabei das Gleichgewicht verloren; Fall auf Seite
2	Already present	No	2022-11-01	Circulatory problems	Medical therapy	Innere Medizin	Nein	No	Yes	No	No	No	Weiß nicht	For affected individuals	Ja	Nein	Pflege	-	<NA>	Nein	Nein	nan	No	<NA>		-	No	Acute therapy	Individual	10 to 14 years	No	No	Patients room	Coordination	2. Time point	Moderate	Beim leichter Mobilisation und Aktivierung hat das Kind Schwindel rückgemeldet; es wurde Fieber gemessen und Fieber festgestellt
1	First occurrence	No	2022-11-01	Übelkeit / Erbrechen	Physical strain|Medical therapy	Innere Medizin	Nein	No	No	No	No	No	No	<NA>	Nein	Nein	-	-	<NA>	Nein	Nein	Break	Yes	<NA>		-	No	Acute therapy	Individual	02 to 05 years	No	No	Patients room	Coordination	1. Time point	Average	Spiel mit Luftballon im Stehen und Sitzen und währenddessen unerwartetes Erbrechen. Kind umgezogen und Boden gereinigt durch Pflege
3	First occurrence	Yes	2022-11-01	Bone injuries	Sturzereignis	Lower extremities	Ja	Weiß nicht	Yes	No	No	Yes	Yes	For affected individuals|For parents des Betroffenen|BeIn the treatment team	Ja	Nein	Medizin	-	<NA>	Ja	Nein	Cessation	Yes	<NA>		-	No	Aftercare	Individual	15 to 18 years	No	No	Gym	Coordination|Strength	1. Time point	Moderate	Roller gefahren und mit re. Fuß abgestoßen; beim Fahren um die Linkskurve Verlust Gleichgewicht und Ausfallschritt nach vorn; wurde von Therapeutin gestützt und ist nicht hingefallen
3	Already present	No	2022-12-01	Pain	Physical strain	Full body	Ja	No	Yes	No	No	Yes	Yes	<NA>	nan	Nein	Medizin	-	<NA>	Nein	Nein	Break	Yes	<NA>		-	No	Acute therapy	Individual	18+ years	No	No	Gym	Coordination	2. Time point	Moderate	Mobilisationsübungen OEX im Sitzen und starke Schmerzen am gleichen und am nächsten Tag
2	Already present	No	2023-01-01	Übelkeit / Erbrechen	Physical strain|Medical therapy	Innere Medizin	Nein	No	Yes	No	No	No	nan	For affected individuals	Ja	Nein	-	-	<NA>	Nein	Nein	Cessation	Yes	<NA>		-	No	Acute therapy	Individual	10 to 14 years	No	No	Hospital corridor	Endurance|Strength	1. Time point	Moderate	plötzliche Übelkeit und Erbrechen während des Stepp-Ausdauertrainings
2	Already present	No	2023-01-01	Pain	Sturzereignis	Back	Ja	No	Yes	No	No	No	No	For affected individuals	Ja	Nein	-	-	<NA>	Nein	Nein	Cessation	Yes	<NA>		-	No	Acute therapy	Individual	02 to 05 years	No	No	Hospital corridor	Coordination	2. Time point	Moderate	steckende Rückenschmerzen nach Abrutschen von einem Balancestein (kein Hinfallen!) ca. 3cm; hatte am Tag zuvor eine LP und noch leichte Schmerzen im Rücken
2	First occurrence	Yes	2023-01-01	Übelkeit / Erbrechen	Physical strain|Medical therapy	Innere Medizin	Nein	No	Yes	No	No	No	No	For affected individuals	Ja	Nein	-	-	<NA>	Nein	Nein	Cessation	Yes	<NA>		-	No	Acute therapy	Individual	15 to 18 years	No	No	Patients room	Strength	2. Time point	Average	2. Einheit am Tag (Hanteltraining) und anschließendes plötzliches Übergeben; zum Schluss gab es eine Rotationsübung (Sitzend an der Bettkante und Oberkörper von rechts nach links bewegend) und daraufhin passierte es
2	First occurrence	Yes	2023-01-01	Pain|Weichteil-/Gewebeverletzung	Sturzereignis	Head	Ja	No	Yes	No	No	No	No	For parents des Betroffenen	Ja	Nein	-	-	<NA>	Nein	Nein	Break	Yes	<NA>		-	No	Aftercare	Group 5 to 10	02 to 05 years	No	No	Gym	Coordination	2. Time point	Average	Beim Ballschießen von Matte runtergefallen und auf Nase gefallen
1	First occurrence	Yes	2023-01-01	Circulatory problems|Psychological stress reaction	Physical strain|Psychological strain	<NA>	Nein	No	No	No	No	No	No	<NA>	Nein	Nein	-	-	<NA>	Nein	Nein	Cessation	Yes	<NA>		-	No	Aftercare	Individual	10 to 14 years	Yes	No	At home (via telemedicine)	Endurance	2. Time point	Good	Zu warm beim Nachsorge Online-Sport
1	First occurrence	Yes	2023-01-01	Pain	Physical strain	Lower extremities	Ja	No	No	No	No	No	No	<NA>	Nein	Nein	-	-	<NA>	Nein	Nein	Break	Yes	Exercise selection	Nur für diese Einheit	-	No	Aftercare	Individual	15 to 18 years	Yes	No	At home (via telemedicine)	Strength	2. Time point	Good	Beim Ausführen von Beinkraftübung kam es zu einem stechenden Schmerzen in der Leiste (seit der med. Therapie hat er das immer mal wieder)
1	First occurrence	Yes	2023-02-01	Pain|Superficial injuries	Sturzereignis|Coordination problems	Lower extremities	Ja	No	No	No	No	No	No	<NA>	Nein	Nein	-	-	<NA>	Nein	Nein	Break	Yes	Exercise selection|Intensity	Nur für diese Einheit	-	No	Acute therapy	Individual	06 to 09 years	No	No	Outside	Speed	2. Time point	Moderate	Wettrennen außerhalb des Gebäudes, Stolpern über den Iso-Mantel beim schnellen Rennen
1	First occurrence	Yes	2023-03-01	Pain|Superficial injuries	Coordination problems	Lower extremities	Ja	No	Yes	No	No	No	No	For affected individuals|For parents des Betroffenen|BeIn the treatment team	Ja	Nein	-	-	<NA>	Nein	Nein	Break	Yes	Exercise selection|Intensity	Nur für diese Einheit	-	No	Acute therapy	Individual	10 to 14 years	No	No	Hospital corridor	Endurance|Coordination	1. Time point	Moderate	Beim Fußballspielen konnte das Standbein nicht stabilisiert werden und Junge hat das Gleichgewicht verloren und ist aufs Knie gestützt
1	First occurrence	No	2023-04-01	Pain	Physical strain	Upper extremities	Ja	No	No	No	No	No	No	For affected individuals|Mit der Ablehnung weiterer sporttherapheutischer Angebote	Ja	Nein	-	-	<NA>	Nein	Nein	Break	Yes	<NA>		-	No	Acute therapy	Individual	10 to 14 years	No	No	Hospital corridor	Coordination	1. Time point	Moderate	spielerische und moderate Aktivität mit Schwungbändern, dann Schmerzen im Arm
2	First occurrence	Yes	2023-04-01	Itching	Medical therapy	Back	Nein	No	Yes	No	No	No	No	<NA>	Nein	Nein	-	-	<NA>	Nein	Nein	Cessation	Yes	<NA>		-	No	Aftercare	Individual	15 to 18 years	No	No	Hospital corridor	Strength	2. Time point	Average	Kräftigungsübungen im Stehen, dann starker Juckreiz am Rücken beschrieben
1	First occurrence	Yes	2023-04-01	Circulatory problems	Physical strain|Medical therapy	Innere Medizin	Nein	No	No	No	No	No	nan	For affected individuals	Ja	Nein	-	-	<NA>	Nein	Nein	Cessation	Yes	<NA>		-	No	Acute therapy	Individual	18+ years	No	No	Gym	Coordination	2. Time point	Moderate	Pat. hat nach langen Liegen beim Tischtennis einen ball aufgehoben und Kreislaufprobleme bekommen; Schwindel festgestellt; dann hingesetzt und was getrunken, dann erstmal etwas schlimmer und dann wieder besser
1	First occurrence	No	2023-05-01	Pain	Physical strain|Medical therapy	Abdomen|Coccyx	Ja	No	No	No	No	No	No	For affected individuals	Ja	Nein	-	-	<NA>	Nein	Nein	Break	Yes	Exercise selection	Nur für diese Einheit	-	No	Acute therapy	Individual	02 to 05 years	No	No	Patients room	Coordination	2. Time point	Weiß nicht	Kind hat Schmerzen im Bauch beim Sport im Stehen und Sitzen und hat eine Pause eingefordert; Narbe am Steiß schmerzt, sodass eine Sitzposition nicht gut möglich ist; nach Liegeposition konnte es weiter gehen
1	First occurrence	Yes	2023-05-01	Pain	Physical strain|Medical therapy	Chest	Ja	No	No	No	No	No	No	<NA>	Nein	Nein	-	-	<NA>	Nein	Nein	Break	Yes	Exercise selection	Nur für diese Einheit	-	No	Acute therapy	Individual	10 to 14 years	No	No	Gym	Coordination	1. Time point	Average	Ballspiel und Dart im Stehen und dann Schmerzen Broviak
1	First occurrence	Yes	2023-05-01	Itching	Physical strain|Psychological strain|Medical therapy	Chest	Ja	No	No	No	No	No	No	For affected individuals	Ja	Nein	-	-	<NA>	Nein	Nein	nan	No	<NA>		-	No	Acute therapy	Individual	02 to 05 years	No	No	Gym	Endurance|Coordination	2. Time point	Moderate	Weinen nach Sport, da Juckreiz nach dem Sport so groß war; möglicherweise durch Schweiß auf frischer Wunde ausgelöst; ggf. Pflasterallergie?
1	Already present	Yes	2023-05-01	Coughing fit	Physical strain	Innere Medizin	Nein	No	Yes	No	No	No	Weiß nicht	<NA>	Nein	Nein	-	-	<NA>	Nein	Nein	Break	Yes	Exercise selection|Intensity	Für die gesamte Therapiephase	-	No	Acute therapy	Individual	10 to 14 years	No	No	Gym	Full body	1. Time point	Moderate	regelmäßig hustet das Kind beim Sport und dabei steigert sich der Husten in seiner Intensität
1	First occurrence	Yes	2023-05-01	Superficial injuries	Sturzereignis|Environmental conditions	Lower extremities	Ja	No	No	No	No	No	No	For affected individuals|Mit der Ablehnung weiterer sporttherapheutischer Angebote	Ja	Ja	-	-	<NA>	Nein	Nein	nan	No	<NA>		-	No	Acute therapy	Individual	02 to 05 years	No	No	Hospital corridor	Endurance|Coordination	2. Time point	Good	Kind ist mit Blick nach hinten losgerannt und über Trampolin (was Teil des Parcours war) gestolpert
1	Already present	Yes	2023-05-01	Pain	Physical strain	Back	Ja	No	No	No	No	No	No	For affected individuals|BeIn the treatment team	Ja	Nein	-	-	<NA>	Nein	Nein	Break	Yes	Exercise selection	Nur für diese Einheit	-	No	Acute therapy	Individual	10 to 14 years	No	No	Gym	Coordination|Speed	1. Time point	Weiß nicht	Sportspiel und beim Bücken zum Ball, kam es zu einem einschießenden Schmerz im Rücken
1	First occurrence	Yes	2023-05-01	Pain|Schmerzhafter Spontaneous painful bowel movement	Physical strain|Medical therapy	Abdomen|Intestine	Ja	No	No	No	No	No	No	<NA>	Nein	Nein	-	-	<NA>	Nein	Nein	Cessation	Yes	<NA>		-	No	Acute therapy	Individual	10 to 14 years	No	No	Patients room	Flexibility|Coordination|Relaxation	1. Time point	Weiß nicht	Wir haben Yoga im Stehen gemacht und dann hat sie Bauchschmerzen beschrieben; nachdem sie auf die Toilette gegangen ist, war es besser
1	Already present	Yes	2023-05-01	Pain	Physical strain|Medical therapy	Abdomen	Ja	No	No	No	No	No	No	<NA>	Nein	Nein	-	-	<NA>	Nein	Nein	Break	Yes	<NA>		-	No	Acute therapy	Individual	06 to 09 years	No	No	Patients room	Coordination|Speed	1. Time point	Moderate	Bauchschmerzen nach Aktivierung aus dem Bett; Aufstehen und Ballspiel während SZT; nach kurzer Pause ging es weiter; abwehren von Bällen
1	First occurrence	Yes	2023-06-01	Pain	Coordination problems	Lower extremities	Ja	No	No	No	No	No	No	<NA>	Nein	Nein	-	-	<NA>	Nein	Nein	Break	Yes	Communication strategy	Ab jetzt für alle Bewegungseinheiten mit allen Patient*innen	-	No	Acute therapy	Individual	02 to 05 years	No	No	Gym	Coordination	1. Time point	Good	Aufbau eines Parour mit Schaumstoffrollen; normalerweise begleiten wir die Kinder mit der Hand; er ist einfach draufgesprungen und gefallen; aber auf eine Matte
1	First occurrence	Yes	2023-06-01	Enuresis	Physical strain|Medical therapy	Innere Medizin	Nein	No	No	No	No	Yes	No	<NA>	Nein	Nein	-	-	<NA>	Nein	Nein	Break	Yes	<NA>		-	No	Acute therapy	Individual	02 to 05 years	No	No	Patients room	Flexibility	1. Time point	Average	Mobilisation auf der Matte beim kleinen Ballspiel; plötzlich eingenässt
2	Already present	Yes	2023-06-01	Pain|Muscle soreness	Physical strain	Lower extremities	Ja	No	Yes	No	No	No	No	<NA>	Nein	Nein	-	-	<NA>	Nein	Nein	nan	No	<NA>		-	No	Acute therapy	Individual	15 to 18 years	No	No	Gym	Strength	2. Time point	Moderate	Beinkrafttraining, und am nächsten Tag Schmerzen
1	Already present	Yes	2023-06-01	Circulatory problems|Psychological stress reaction	Psychological strain	Innere Medizin	Nein	No	No	No	No	No	No	For affected individuals	Ja	Nein	-	-	<NA>	Nein	Nein	Cessation	Yes	<NA>		-	No	Acute therapy	Individual	10 to 14 years	No	No	Hospital corridor	Strength	1. Time point	Moderate	Treppensteigen und große Ängtse vorhanden; starkes Motivieren auch mit Mutter; dann starkes Weinen und Stehen bleiben/Bewegungslosigkeit mit Zittern (eventuell eine Panikattacke); Konfrontation mit eigenm Körper war der Auslöser
2	First occurrence	Yes	2023-06-01	Nosebleed	Physical strain	Innere Medizin	Nein	No	No	No	No	No	No	For affected individuals	Ja	Nein	-	-	<NA>	Ja	Nein	Cessation	Yes	<NA>		-	No	Acute therapy	Individual	15 to 18 years	No	No	Gym	Strength	2. Time point	Moderate	nach einem Zirkeltraining von 30min u.a. mit Vierfüßlerstand, Nasenbluten nach Abschluss der Therapie
1	First occurrence	Yes	2023-06-01	Coughing fit|Psychological stress reaction	Physical strain|Psychological strain	Innere Medizin	Nein	No	No	No	No	No	No	For affected individuals	Ja	Nein	-	-	<NA>	Nein	Nein	Cessation	Yes	<NA>		-	No	Acute therapy	Individual	10 to 14 years	No	No	Gym	Flexibility	1. Time point	Average	Mobilisation und daurch Husten und Schleimproduktion mit Ausspucken im Sportraum; Ekel bei der Pat. und Scharm vor den Therapheuten; Abbruch der Einheit auf Wunsch der Pat.
1	First occurrence	Yes	2023-07-01	Übelkeit / Erbrechen	Physical strain|Medical therapy	Innere Medizin	Nein	No	No	No	No	No	No	For affected individuals	Ja	Nein	-	-	<NA>	Nein	Nein	Cessation	Yes	<NA>		-	No	Acute therapy	Individual	02 to 05 years	No	No	Hospital corridor	Endurance	1. Time point	Good	Kind ist zum Parcour gelaufen und hat dort angekommen (Fußweg ca. 100m) ein Unwohlsein beschrieben und wollte zurück ins Zimmer; auf dem Weg zurück übergibt sie sich stark
1	First occurrence	Yes	2023-07-01	Pain	Kollision	Upper extremities	Ja	No	No	No	No	No	No	For affected individuals|BeIn the treatment team	Ja	Nein	-	-	<NA>	Nein	Nein	Cessation	Yes	<NA>		-	No	Acute therapy	Individual	06 to 09 years	No	No	Hospital corridor	Endurance|Coordination	2. Time point	Good	beim Basketballspiel stößt Junge mit Arm gegen den Schrank in der Ambulanz
1	First occurrence	Yes	2023-08-20	Circulatory problems	Physical strain|Medical therapy	Innere Medizin	Nein	No	Weiß nicht	No	No	No	No	For affected individuals|For the excercise experts	Ja	Nein	Pflege	-	<NA>	Nein	Nein	Cessation	Yes	<NA>		-	No	Acute therapy	Individual	15 to 18 years	No	No	Patients room	Coordination	2. Time point	Moderate	während der Sporttherapie auf der KMT mit der Patientin Trampolino und LK im Stehen durchgeführt. Die Patientin kollabierte während den Lifekinetik Übungen. Sie sagte, dass ihr schwindlig ist und es ihr nicht gut geht. Therapheut setzt die in den Stuhl und holt Unterstützung; Pat. sackt weg,
1	Already present	No	2023-08-01	Pain	Medical therapy	Upper extremities	Ja	No	Weiß nicht	No	No	No	No	<NA>	Nein	Nein	-	-	<NA>	Nein	Nein	Break	Yes	<NA>		-	No	Acute therapy	Individual	02 to 05 years	No	No	Hospital corridor	Coordination	2. Time point	Moderate	Kind hat beim Sport (Ballspiel) Schmerzen an der Bestrahlungsstelle bekommen
1	First occurrence	Yes	2023-08-01	Pain	Kollision	Upper extremities	Ja	No	No	No	No	No	No	<NA>	Nein	Nein	-	-	<NA>	Nein	Nein	Break	Yes	Setting	Ab jetzt für alle Bewegungseinheiten mit allen Patient*innen	-	No	Acute therapy	Individual	02 to 05 years	Yes	No	Patients room	Coordination	1. Time point	Moderate	Hat beim Würfelballwerfen ganz leicht die Hand gegen das Bett gehauen und sofort geweint (ich habe noch nicht mal gesehen, dass das passiert ist). Papa war sehr unterstützend und hat sie getröstet. Auch nachdem ich gefragt habe, ob sie eine Pause machen und will und morgen lieber weiter machen möchte. Der Papa meinte, dass sie das öfters habe. Gab bis auf die 2 kurzen Pausen mit Trösten keine Kon…
1	Already present	Yes	2023-10-01	Pain	Physical strain|Medical therapy	Back	Ja	No	No	No	No	No	Weiß nicht	<NA>	Nein	Nein	-	-	<NA>	Nein	Nein	Cessation	Yes	<NA>		-	No	Acute therapy	Individual	15 to 18 years	No	No	Patients room	Coordination|Strength	1. Time point	Moderate	Betroffener wollte sich aufrichten, um Spazieren zu gehen; bevor er sich aufgerichtet hatte, kam es zu einer Schmerz-Attacke; Arzt dazugerufen; dieser hat ihn untersucht und Bewegungen in verschiedene Richtungen untersucht; alles war uauffällig; Pat. hatte das seit der letzten LP bereits 2 mal; Bruder von ihn, hatte ihn zuvor am Rücken massiert
2	First occurrence	Yes	2023-10-01	Circulatory problems	Physical strain	Innere Medizin	Nein	No	Yes	No	No	No	nan	For affected individuals|For the excercise experts	Ja	Nein	Medizin	-	<NA>	Nein	Nein	Cessation	Yes	<NA>		-	No	Acute therapy	Individual	18+ years	No	No	Gym	Endurance	2. Time point	Moderate	Pat. ist auf dem Sitz Radergometer ca. 18min gefahren; nach Beendigung wurde ihm schwindelig; Therapeut hat ein zuckerhaltiges Getränk gereicht; Pat. hat sich noch schlechter gefühlt und hat sich auf eine Liege gelegt; Therapeut hat Arzt verständigt; der kam und hat BD unf HF gemessen; die Werte waren gut; anschließend verweilte der Pat noch 10min auf der Liege und ist dann langsam wieder zurück …
1	First occurrence	No	2023-10-01	Pain	Physical strain|Psychological strain|Medical therapy	Abdomen	Ja	No	No	No	No	No	No	For affected individuals|BeIn the treatment team	Ja	Nein	-	-	<NA>	Nein	Nein	Cessation	Yes	<NA>		-	No	Acute therapy	Individual	06 to 09 years	No	No	Hospital corridor	Endurance|Coordination	1. Time point	Moderate	Fußballspiel auf dem Flur, plötzliches Eintreten von Bauchschmerzen; Kind setzt sich auf den Boden und hält sich den Bauch; Therapeutin tröstet; Kind äußert Angst, dass ihm schlecht wird; äußert den Wunsch ins Zimmer zurück zu wollen
1	First occurrence	Yes	2023-12-01	Pain	Sturzereignis	Buttocks	Ja	No	No	No	No	No	No	For affected individuals|BeIn the treatment team	Ja	Nein	-	-	<NA>	Nein	Nein	Break	Yes	Exercise selection|Equipment	Nur für diese Einheit	-	No	Acute therapy	Individual	06 to 09 years	No	No	Hospital corridor	Endurance|Coordination	2. Time point	Moderate	Fußballspiel ca nach 25min AE; Junge läuft zum Ball und tritt mit Fuß über Ball, bleibt hängen und ist ausgerutscht; Landung auf dem Gesäß; Junge wirkt erschreckt und setzt sich mit therapeut kurz hin (weniger als 5min) und dann normal weitergespielt; nach ca. 5min beschreibt Junge Erschöpfung und die Einheit wird beendet
1	First occurrence	No	2023-12-01	Circulatory problems|Severe exhaustion	Physical strain|Medical therapy	Full body|Innere Medizin	Nein	No	Weiß nicht	No	No	No	No	<NA>	Nein	Nein	-	-	<NA>	Nein	Nein	Cessation	Yes	<NA>		-	No	Acute therapy	Individual	06 to 09 years	No	No	Patients room	Flexibility	1. Time point	Moderate	Kind nach SZT und aktuell stark erschöpften Zustand, fängt nach Aktivierung mitdem XXL-Ballon an der Bettkante an zu zittern; Nebendiagnose Down-Syndrom
2	First occurrence	Yes	2023-12-01	Pain	Coordination problems	Head	Ja	No	No	No	No	No	Weiß nicht	For affected individuals|For parents des Betroffenen	Ja	nan	Medizin	-	<NA>	Nein	Nein	Break	Yes	<NA>		-	No	Acute therapy	Individual	06 to 09 years	No	No	Patients room	Endurance|Coordination	2. Time point	Moderate	Fußballspiel im Zimmer und beim Schießen "kippt" der Junge nach hinten; ist nicht auf Ball augerutscht; ist beim "Ausholen" aus dem Gleichgewicht gekommen; Eltern haben abends nochmal Arzt von Zuhasue aus infomiert, da Junge Kopfschmerzen, aber keine Übelkeit hatte; Med hat entschieden, dass Fam. nicht nochmal zur Untersuchung in Klinik muss
1	Already present	No	2024-01-01	Übelkeit / Erbrechen|Coughing fit	Physical strain|Medical therapy	Innere Medizin	Nein	No	No	No	No	No	No	<NA>	Nein	Nein	-	-	<NA>	Nein	Nein	Cessation	Yes	<NA>		-	No	Acute therapy	Individual	10 to 14 years	No	No	Patients room	Endurance	1. Time point	Moderate	Sie ist aufgestanden, hat sich auf den Stuhl gesetzt und ist 10min mit Bettfahrrad gefahren; dann starken Husten und Erbrechen mit strakem Schaemgefühl
1	First occurrence	Yes	2024-01-01	Übelkeit / Erbrechen	Physical strain|Medical therapy	Innere Medizin	Nein	No	No	No	No	No	No	<NA>	Nein	Nein	-	-	<NA>	Nein	Nein	Break	Yes	Exercise selection|Intensity	Nur für diese Einheit	-	No	Acute therapy	Individual	10 to 14 years	Yes	No	At home (via telemedicine)	Strength	2. Time point	Average	Kind beim Online Sport über Übelkeit geklagt; Therapheutin beruhigt Kind und lässt Mutter dazu rufen
1	First occurrence	Yes	2024-02-16	Severe exhaustion	Physical strain|Medical therapy	Innere Medizin	Nein	No	No	No	No	No	No	<NA>	Nein	Nein	-	-	<NA>	Nein	Nein	Cessation	Yes	<NA>		-	No	Acute therapy	Individual	06 to 09 years	No	No	Hospital corridor	Strength	1. Time point	Average	Kind nach 4 Tagen, in denen es sich wenig außerhalb des Bettes aufgehalten hat, zum Stabilitätstraining auf dem Wackelbrett motiviert und mobilisiert; nach ca. 7min beschreibt das Kind starke Erschöpfung und möchte sich hinsetzten; kurze zeit später sogar hinlegen und schlafen; beschreibt "tolle Erschöpfung"; die innerhalb der nächsten 30min nicht abklingt; Kind ist ansprechbar, möchte an diesem …
1	First occurrence	Yes	2024-02-13	Übelkeit / Erbrechen|Circulatory problems|Psychological stress reaction	Psychological strain|Medical therapy	Innere Medizin	Nein	No	No	No	No	No	No	<NA>	Nein	Nein	-	-	<NA>	Nein	Nein	Cessation	Yes	<NA>		-	No	Acute therapy	Individual	10 to 14 years	No	Yes	Patients room	Coordination	1. Time point	Average	Bei Testung für Studie wurde dem Kind übel nach Beantwortung von Fragebögen sowie Messen der Hautfalte und Umfänge. Wollte sich erst kurz setzen und dann wurde ihm übel
3	First occurrence	Yes	2024-02-07	Pain|Bone injuries	Physical strain|Coordination problems	Lower extremities	Ja	Yes	Yes	No	No	Yes	Yes	For affected individuals|BeIn the treatment team|For the excercise experts	Ja	Ja	Medizin	-	<NA>	Ja	Ja	Cessation	Yes	<NA>		-	No	Aftercare	Group 5 to 10	18+ years	No	No	Outside	Coordination	1. Time point	Moderate	Sturz beim Abfahrtsski (Anfängerin); Tempokontrollverlust und dann Sturz
1	First occurrence	Yes	2024-02-02	Weichteil-/Gewebeverletzung	Sturzereignis|Physical strain	Head	Ja	No	No	No	No	No	No	<NA>	Nein	Nein	Medizin	-	<NA>	Nein	Nein	Break	Yes	<NA>		-	No	Long-term therapy	Group 5 to 10	18+ years	No	No	Outside	Coordination|Strength	2. Time point	Moderate	Pat. stürzt als sehr guter Skifahrer beim Abfahrtsski und schlägt seinen Stock ins Gesicht, woraufhin die Brille verrutscht und er sich ein stark sichtbares blaues AUge zu zieht + kleinere Schrammen. Pat. in palliativer Sit. Ärztin vor Ort war beim Sturz dabei
2	First occurrence	Yes	2024-02-20	Superficial injuries	Sturzereignis|Coordination problems	Head	Ja	No	Yes	No	No	No	No	<NA>	Nein	Nein	-	-	<NA>	Nein	Nein	nan	No	<NA>		-	No	Aftercare	Individual	18+ years	No	No	Outside	Coordination|Strength	1. Time point	Moderate	Pat. stürzt beim Erlernen vom Abfahrts-Ski mehrfach und fällt mit dem Gesicht in den kantig-eisigen Schnee; Pat. hat koordinative Einschränkungen; Steht aber immer wieder auf und beteurt, dass alles ok ist
2	First occurrence	Yes	2024-02-05	Weichteil-/Gewebeverletzung	Sturzereignis|Physical strain|Coordination problems	Lower extremities	Ja	No	Yes	No	No	No	Yes	For affected individuals|Mit der Ablehnung weiterer sporttherapheutischer Angebote	Ja	Nein	Medizin	-	<NA>	Ja	Nein	Break	Yes	<NA>		-	No	Aftercare	Group 5 to 10	18+ years	No	No	Outside	Coordination|Strength	2. Time point	Good	Pat. stürzt beim Skifahren und knick zur Seite weg
1	First occurrence	Yes	2024-02-07	Circulatory problems	Physical strain|Medical therapy	Innere Medizin	Nein	No	Yes	No	No	No	No	For affected individuals|For the excercise experts	Ja	Nein	Medizin	-	<NA>	Nein	Nein	Cessation	Yes	<NA>		-	No	Acute therapy	Individual	18+ years	No	No	Hospital corridor	Coordination	1. Time point	Moderate	Tischtennis spielen mit Patient, nach den ersten 5 min wurde Patient plötzlich schwarz vor Augen, es wurde direkt gehandelt, Patient wurde direkt auf Sitzgelegenheit gelagert, bekam die Anweisung Hände und Füße zu bewegen, anschließend wurde Blutdruck gemessen
1	First occurrence	Yes	2024-03-09	Pain	Physical strain|Coordination problems	Lower extremities	Ja	No	No	No	No	No	No	For affected individuals|For parents des Betroffenen|BeIn the treatment team	Ja	Nein	-	-	<NA>	Nein	Nein	Break	Yes	Exercise selection|Intensity	Nur für diese Einheit	-	No	Acute therapy	Individual	06 to 09 years	No	No	Patients room	Coordination|Strength	1. Time point	Moderate	keine blauen Flecken, keine Schürfwunde Sturz von Jungen, der aufgestanden ist zum Fußballspiel und beim ersten Schuß "in sich zusammen brach (Slow Motion)" Pflege zufällig dabei, Prüfung, dann weiter spielen
2	First occurrence	Yes	2024-04-12	Pain|Weichteil-/Gewebeverletzung	Sturzereignis|Coordination problems	Upper extremities	Ja	No	Yes	No	No	No	nan	For affected individuals	Ja	Nein	-	-	<NA>	Nein	Nein	Break	Yes	<NA>		-	No	Aftercare	Group 2-5	06 to 09 years	No	No	Gym	Coordination	2. Time point	Good	Eine Teilnehmerin ist bei der Landung von einem Kasten etwas doof aufgekommen und ungünstig auf ihrem Arm gelandet. Sie hatte Schmerzen im Unterarm. Nach einer kurzen Kühlung mit einem Kühlpack konnte sie aber schon wieder mitmachen."
1	Already present	Yes	2024-05-01	Weichteil-/Gewebeverletzung	Medical therapy|Kollision	Head	Ja	No	No	No	No	No	No	<NA>	Nein	Nein	-	-	<NA>	Nein	Nein	nan	No	<NA>		-	No	Acute therapy	Group 2-5	02 to 05 years	No	No	Patients room	Coordination	2. Time point	Moderate	Kind mit Trisomie 21 spielt Ball und hält diesen "zum Kuss" immer wieder an die Lipenne. Die Mutter und ich versuchen das zu verhindern, da sie eine offene Stelle an der Lippe hat; plötzlich öffnet sich die Wunde an der Lippe erneut und blutet; Kind hat starke Mukositis und offene Stellen am Mund; famiie spricht nur ukrainisch
1	First occurrence	Yes	2024-01-06	Pain	Sturzereignis|Medical therapy	Chest	Ja	No	No	No	No	No	No	<NA>	Nein	Nein	-	-	<NA>	Nein	Nein	Break	Yes	Communication strategy	Ab jetzt für alle Bewegungseinheiten mit allen Patient*innen	-	No	Acute therapy	Individual	02 to 05 years	No	No	Hospital corridor	Endurance|Coordination	2. Time point	Good	Kind spielt Fußball und rennt dem Ball hinterher; Sicherheitsschlaufe löst sich und die Stelle, an der die Broviaknadel liegt, schmerzt
1	Already present	No	2024-01-10	Übelkeit / Erbrechen	Physical strain|Medical therapy	Innere Medizin	Nein	No	No	No	No	No	No	<NA>	Nein	Nein	-	-	<NA>	Nein	Nein	Cessation	Yes	<NA>		-	No	Acute therapy	Individual	15 to 18 years	No	No	Patients room	Flexibility|Strength	2. Time point	Moderate	Gleichzeitige Mobilisation der Beine und Sondenernährung führen zu wiederholtem Druck auf den Bauch des Kindes.Das Kind berichtet von Übelkeit aufgrund einer Ernährungssonde.
1	Already present	Yes	2024-01-15	Coughing fit	Physical strain	Innere Medizin	Ja	No	No	No	No	No	Weiß nicht	<NA>	Nein	Nein	Eltern	-	<NA>	Nein	Nein	Cessation	Yes	<NA>		-	No	Acute therapy	Individual	06 to 09 years	No	No	Patients room	Endurance|Coordination	2. Time point	Average	Schleimiger Auswurf bei Hustenanfall kradiorespiratorische Belastung während Sportspiel
1	First occurrence	No	2024-01-29	Pain	Medical therapy|Other	Head	Nein	No	No	No	No	No	Weiß nicht	<NA>	Nein	Nein	Eltern	-	<NA>	Nein	Nein	nan	No	<NA>		-	No	Acute therapy	Individual	15 to 18 years	No	No	Gym	Endurance|Flexibility	2. Time point	Average	Das Kind berichtet von Ohrendruck bei Belastung
1	First occurrence	Yes	2024-02-05	Pain|Itching	Physical strain|Kollision	Coccyx	Ja	No	No	No	No	No	No	<NA>	Nein	Nein	Pflege	-	<NA>	Nein	Nein	Break	Yes	Exercise selection	Nur für diese Einheit	-	No	Acute therapy	Individual	15 to 18 years	No	No	Patients room	Flexibility	1. Time point	Moderate	Das Kind berichtet von Schmerzen im Gesäß nach dem Transfer in die Sitzposition. Schmerzen am Steißbein Das Kind berichtet von Schmerzen durch Verrutschen der Windel und den bisher ungewohnten Druck auf dem Steißbein in der Sitzposition.
2	Already present	No	2024-02-06	Pain|Psychological stress reaction	Physical strain|Psychological strain|Coordination problems	Lower extremities	Ja	No	No	No	No	No	nan	For affected individuals|Mit der Ablehnung weiterer sporttherapheutischer Angebote	Ja	Nein	-	-	<NA>	Nein	Nein	Cessation	Yes	<NA>		-	No	Acute therapy	Individual	02 to 05 years	No	nan	Patients room	Flexibility|Strength	1. Time point	Moderate	Das Kind hat bei ersten Mobilisationsübungen mit neuer Prothese angefangen zu weinen. Psychische Stressreaktion auf Verwendung der neuen Beinprothese Prothese angezogen, ein paar Koordinations, Mobilisations und Kraftigungsübungen Übungen angefangen bevor Patient hat angefangen zu weinen. Er möchtet nicht mit der Prothese etwas machen, ich habe deswegen der Stunde geendet und ihm gesagt, dass wir…
2	First occurrence	Yes	2024-02-07	Pain|Weichteil-/Gewebeverletzung	Sturzereignis|Coordination problems	Head|Buttocks	Ja	No	Yes	No	No	No	No	<NA>	Nein	Nein	Medizin	-	<NA>	Nein	Ja	Cessation	Yes	<NA>		-	No	Acute therapy	Individual	02 to 05 years	No	No	Patients room	Full body	1. Time point	Average	Das Kind ist gestolpert und aus Standhöhe auf Gesäß und Hinterkopf gefallen. Schmerzen ohne sichtbare Verletzung nach Sturz. Das Kind ist beim Ballspielen über den Ball gestolpert.
1	Already present	No	2024-02-13	Übelkeit / Erbrechen	Physical strain|Medical therapy	Innere Medizin	Nein	No	No	No	No	No	No	<NA>	Nein	Nein	-	-	<NA>	Nein	Nein	Cessation	Yes	<NA>		-	No	Acute therapy	Individual	15 to 18 years	No	No	Patients room	Flexibility	2. Time point	<NA>	Aktive und Passive Mobilisierung der unteren Extremität im Liegen nach SZT. Kind übergibt sich einmal und will weitermachen. Kind übergibt sich erneut und will weitermachen. Kind übergibt sich ein drittes mal und will dann abbrechen. Wiederholtes Erbrechen
2	First occurrence	Yes	2024-03-01	Weichteil-/Gewebeverletzung	Environmental conditions	Head	Ja	No	Yes	No	No	No	No	<NA>	Nein	Nein	Medizin	-	<NA>	Nein	Nein	Break	Yes	Equipment|Communication strategy	Für die gesamte Therapiephase	-	No	Acute therapy	Individual	02 to 05 years	No	No	Patients room	Coordination|Strength	2. Time point	Average	Das Kind ist im Spiel mit dem Kopf gegen den Fensterrahmen gestoßen. Prellmarke am Kopf; anschließend Thrombozyten-Gabe
1	First occurrence	No	2024-03-11	Psychological stress reaction	Psychological strain|Medical therapy	Innere Medizin	Nein	No	No	No	No	No	No	For affected individuals	Ja	Ja	Psychosozialer Dienst	-	<NA>	Nein	Nein	Cessation	Yes	<NA>		-	No	Aftercare	Individual	06 to 09 years	No	No	Hospital corridor	Flexibility|Coordination	1. Time point	Average	O. fühlte sich gut und hatte Lust auf Sport, dann emotionaler Breakdown beim Kinderyoga. Ich bemerkte ihre zunehmende Zurückhaltung und sprach sie darauf an. Sie brach in Tränen aus und brauchte 10 Min um sich zu beruhigen. Das Sporttreiben auf dem Flur vor der SZT hat bei ihr Ängste/Hilflosigkeit/Traurigkeit ausgelöst. Der Vater möchte zusammen mit der Mutter O. nochmal vorsichtig in den Flur vo…
1	First occurrence	Yes	2024-03-12	Pain	Physical strain|Medical therapy	Lower extremities	Ja	No	No	No	No	No	No	<NA>	Nein	Nein	Medizin	-	<NA>	Nein	Nein	Cessation	Yes	<NA>		-	No	Acute therapy	Individual	15 to 18 years	No	No	Patients room	Flexibility	2. Time point	Moderate	bekommt immer wieder Schmerzattacken an den Füßen; Schmerzen in der unteren Extremität, insbesondere Füße Schmerzattacke bei leichte mobilisation
1	First occurrence	No	2024-03-14	Pain	Physical strain|Medical therapy	Lower extremities	Ja	No	No	No	No	No	No	<NA>	Nein	Nein	Medizin	-	<NA>	Nein	Nein	Cessation	Yes	<NA>		-	No	Acute therapy	Individual	15 to 18 years	No	No	Patients room	Flexibility	2. Time point	Moderate	bekommt immer wieder schmerz atacken an den Füßen; Schmerzen in der unteren Extremität, insbesondere Füße Schmerzattacke bei leichte mobilisation
1	First occurrence	Yes	2024-03-18	Pain|Übelkeit / Erbrechen|Circulatory problems	Physical strain|Medical therapy	Innere Medizin	Ja	No	No	No	No	No	No	For affected individuals|Mit der Ablehnung weiterer sporttherapheutischer Angebote	Ja	Nein	-	-	<NA>	Nein	Nein	Cessation	Yes	<NA>		-	No	Acute therapy	Individual	10 to 14 years	No	No	Gym	Coordination|Strength	1. Time point	Moderate	Schwindel und Übelkeit aufgetreten nach Durchführung des Sit2Stand-Tests
2	Already present	No	2024-04-04	Pain	Physical strain|Medical therapy	Abdomen	Ja	No	Yes	No	No	No	Yes	For parents des Betroffenen	Ja	Nein	Medizin	-	<NA>	Nein	Nein	Break	Yes	<NA>		-	No	Acute therapy	Individual	02 to 05 years	No	No	Gym	Full body	2. Time point	Moderate	Das Kind kam bereits mit Bauchschmerzen an (vermutlich wegen der Chemo-Therapie), die sich über die Zeit verschlimmert haben. Bauchschmerzen
1	First occurrence	Yes	2024-05-03	Pain	Psychological strain|Kollision	Lower extremities	Ja	No	No	No	No	No	No	For affected individuals|Mit der Ablehnung weiterer sporttherapheutischer Angebote	Ja	Nein	Medizin	-	<NA>	Nein	Nein	Cessation	Yes	<NA>		-	No	Aftercare	Individual	06 to 09 years	No	No	Hospital corridor	Flexibility|Strength	2. Time point	Good	Empfindlichkeit des Beines im Training, Das Kind spielt im Rohlstühl und is nach Hintern gekippt, Sporttherapeut hat ihm Teil am Rohlstühl und Teil an Bein gehalten um ihm zu fangen, Kind hat danach geweint von Schmerzen Das Kind ist fast nach hintern im Rohlstühl umgekippt, während eines Kampfspiels, um den Kindern zu sichern musstet der Sporttherapeut das Kind fangen, dadurch kam Druck auf sein…
1	First occurrence	Yes	2024-04-24	Pain|Weichteil-/Gewebeverletzung	Sturzereignis|Coordination problems	Buttocks	Ja	No	No	No	No	No	No	For affected individuals	Ja	Nein	-	-	<NA>	Nein	Ja	Break	Yes	<NA>		-	No	Acute therapy	Individual	06 to 09 years	No	No	Patients room	Coordination|Strength	2. Time point	Moderate	Das Kind ist im Spiel ausgerutscht und mit dem rechten Gesäß auf den Boden gefallen. Schmerzen nach Aufprall im rechten M. Gluteus Das Kind ist infolge einer Gewichtsverlagerung ausgerutscht. Durch eine verminderte Reaktionsfähigkeit konnte das Kind das Umfallen nicht verhindern.
1	First occurrence	Yes	2024-04-26	Pain|Weichteil-/Gewebeverletzung	Coordination problems	Buttocks	Ja	No	No	No	No	No	No	<NA>	Nein	Nein	-	-	<NA>	Nein	Nein	Break	Yes	Exercise selection	Für die gesamte Therapiephase	-	No	Acute therapy	Individual	06 to 09 years	No	No	Patients room	Coordination|Strength	2. Time point	Moderate	Das Kind hat beim Schießen eines Balls das Gleichgewicht verloren und ist auf das Gesäß gefallen.Schmerzen nach Aufprall im Gesäß Das Kind hat im Einbeinstand beim Schießen eines Balls das Gleichgewicht verloren und konnte durch eine verminderte Reaktionsfähigkeit das Umfallen nicht verhindern.
1	First occurrence	Yes	2024-05-15	Pain|Superficial injuries	Sturzereignis|Coordination problems	Head|Upper extremities	Ja	No	Yes	No	No	No	Weiß nicht	<NA>	Nein	Nein	Medizin	-	<NA>	Nein	Ja	Break	Yes	Exercise selection	Nur für diese Einheit	-	No	Acute therapy	Individual	06 to 09 years	No	No	Outside	Coordination|Strength	1. Time point	Moderate	Patientin ist vom Rasen auf ein flachen Stein mit 3-5cm Erhohung aufgestiegen und dabei hingefallen, beim hinfallen ist sie auf ihrer schulter am rasen gelandet und auf ihrem Gesicht auf einem Stein gerollt, sie hat keine schutzreflektion gehabt. Dabei sind ihrer external Unter-Lippen geöffnet geworden und Stark geblutet für einige Minuten. Der Vater und ich haben das Blut mit Papiertüten gestopp…
1	First occurrence	Yes	2024-05-21	Pain	Physical strain|Kollision	Back	Ja	No	No	No	No	No	No	For affected individuals	Ja	Nein	-	-	<NA>	Nein	Nein	Break	Yes	Equipment	Nur für diese Einheit	-	No	Acute therapy	Individual	06 to 09 years	No	No	Gym	Coordination|Strength	1. Time point	Average	Das Kind ist beim Springen auf dem Trampolin kurzzeitig so hoch gesprungen, dass es den darauffolgenden Sprung nicht vollständig abfedern konnte und ließ sich unmittelbar nach der Landung auf den Füßen in eine Sitzposition fallen. Das Kind berichtete von einem kurzen, stechenden Schmerz wie bei einem Schlag in den Rücken. Das Kind konnte einen Sprung auf dem Trampolin nicht vollständig abfedern.
1	Already present	Yes	2024-06-06	Übelkeit / Erbrechen	Physical strain|Medical therapy	Innere Medizin	Nein	No	No	No	No	No	No	<NA>	Nein	Nein	-	-	<NA>	Nein	Nein	Break	Yes	Exercise selection|Intensity	Nur für diese Einheit	-	No	Acute therapy	Individual	15 to 18 years	No	No	Hospital corridor	Endurance|Strength	2. Time point	Moderate	Ergometertraining mit drei Intervallen bis 122 W bei Hf 200 geschafft, dann Abbruch wegen Übelkeit, anschliessend Dehnung Uex im Sitzen und Übungen Kraftausdauer Uex für zu Hause gezeigt
1	Already present	No	2024-06-10	Pain	Physical strain|Psychological strain	Abdomen	Ja	No	No	No	No	No	No	<NA>	Nein	Nein	-	-	<NA>	Nein	Nein	Cessation	Yes	<NA>		-	No	Acute therapy	Individual	10 to 14 years	No	No	Patients room	Coordination	1. Time point	Moderate	Kind ist enttäuscht, dass es beim Basketballspielen nicht trifft und beschreibt Bauchschmerzen
1	First occurrence	Yes	2024-06-11	Pain|Superficial injuries	Sturzereignis	Lower extremities	Ja	No	No	No	No	No	No	<NA>	Nein	Nein	-	-	<NA>	Nein	Nein	Cessation	Yes	<NA>		-	No	Acute therapy	Individual	06 to 09 years	No	No	Hospital corridor	Speed	2. Time point	Moderate	Leichte Hautabschürfungen und Hämatonbildung an beiden Knien;Das Kind ist beim Rennen aufgrund von ungeeignetem Schuhwerk (Hausschuhe) gestolpert und auf beide Knie gestürzt.
1	First occurrence	Yes	2024-07-12	Pain	Sturzereignis	Buttocks	Ja	No	No	No	No	No	No	For the excercise experts	Ja	Nein	-	-	<NA>	Nein	Nein	Break	Yes	Exercise selection	Nur für diese Einheit	-	No	Acute therapy	Individual	06 to 09 years	No	No	Patients room	Endurance|Coordination	2. Time point	Moderate	Pat. ist beim spielerischen Schwertkampf (angeleitet) aber mit seinem Vater wilder geworden, rückwärts gestolpert und mit dem Gesäß auf die am Rand stehende Waage gefallen; Pat. nach KMT (hatte aber vorher Thrombozyten erhalten)
1	Already present	Yes	2024-07-20	Circulatory problems	Physical strain	Innere Medizin	Nein	No	No	No		No	No	<NA>	Nein	Nein	-	-	<NA>	nan	Nein	Cessation	Yes	<NA>		-	No	Acute therapy	Individual	06 to 09 years	No	No	Gym	Endurance|Coordination	2. Time point	Moderate	lag zuvor viel im Bett, dann zu "Viel" und beschreiben von Schwindel
1	Already present	Yes	2024-07-25	Übelkeit / Erbrechen|Circulatory problems	Medical therapy	Innere Medizin	Nein	No	No	No	No	No	Weiß nicht	<NA>	Nein	Nein	-	-	<NA>	Nein	Nein	Cessation	Yes	<NA>		-	No	Acute therapy	Individual	06 to 09 years	No	No	Gym	Endurance	2. Time point	Moderate	Kind übergibt sich nach Therapieeinheit im Fahrstuhl auf dem Weg vom Sportraum zum Zimmer
1	First occurrence	Yes	2024-08-29	Pain|Superficial injuries	Sturzereignis	Upper extremities	Nein	No	No	No	No	No	No	For affected individuals	Ja	Nein	-	-	<NA>	Nein	Nein	Break	Yes	<NA>		-	No	Acute therapy	Individual	06 to 09 years	No	No	Weiteres	Coordination	2. Time point	Moderate	Zusammen mit Kind mit Schläger Luftballon hin- und her gespielt. Kind ist beim rückwärts laufen um den Ballon zu spielen gestolpert und hat sich den Ellbogen am Boden gestoßen
1	Already present	Yes	2024-07-05	Übelkeit / Erbrechen	Physical strain|Medical therapy	Innere Medizin	Nein	No	No	No	No	No	No	<NA>	Nein	Nein	-	-	<NA>	Nein	Nein	Cessation	Yes	<NA>		-	No	Acute therapy	Individual	06 to 09 years	No	No	Gym	Full body	2. Time point	Good	moderate Mobilisation Wiebelsäule und Schulter um Schonhaltung entgegen zu wirken; Erbrechen
1	Already present	Yes	2024-07-20	Pain|Schmerzhafter Spontaneous painful bowel movement	Physical strain|Medical therapy	Abdomen|Intestine	Ja	No	No	No	No	No	No	<NA>	Nein	Nein	-	-	<NA>	Nein	Nein	Break	Yes	Exercise selection|Intensity|Equipment	Nur für diese Einheit	-	No	Acute therapy	Individual	06 to 09 years	No	No	Gym	Endurance|Flexibility|Coordination	1. Time point	Good	schmerzhafter Stuhlgang nach Obstipation, beschleunigt durch Trampolinspringen und analer Mukositis mit starken Schmerzen beim Stuhlgang nach ankündigenden Bauchschmerzen
1	First occurrence	Yes	2024-08-02	Pain|Circulatory problems|Muscle cramps	Physical strain|Medical therapy	Innere Medizin	Ja	No	No	No	No	No	Weiß nicht	<NA>	Nein	Nein	-	-	<NA>	Nein	Nein	nan	No	<NA>		-	No	Acute therapy	Individual	15 to 18 years	No	No	Gym	Strength	1. Time point	Moderate	intensiver Kraftzirkel, dann Schwindesymptome und wiederkehrende Muskelkrämpfe, die nach kurzer Pause und Dehnen immer wieder weg gegangen sind; Hb war niedrig
1	First occurrence	Yes	2024-08-20	Pain|Muscle cramps	Physical strain|Medical therapy	Innere Medizin	Ja	No	No	No	No	No	Weiß nicht	For affected individuals	Ja	Nein	-	-	<NA>	Nein	Nein	Cessation	Yes	<NA>		-	No	Acute therapy	Individual	10 to 14 years	No	Yes	Patients room	Coordination|Strength	1. Time point	Average	Muskelkrampf beim Sit-to-Stand dirket nach dem Aufwärm-Programm
1	First occurrence	Yes	2024-09-05	Übelkeit / Erbrechen	Physical strain|Medical therapy	Innere Medizin	Nein	No	No	No	No	No	No	<NA>	Nein	Nein	-	-	<NA>	Nein	Nein	Break	Yes	Exercise selection|Intensity	Nur für diese Einheit	-	No	Acute therapy	Individual	06 to 09 years	No	No	Gym	Flexibility|Coordination|Strength	2. Time point	Good	Spielerisches Training mit dem Fokus Beinkraft; Kind hypermotiviert, dann erbrechen
2	First occurrence	Yes	2024-10-10	Pain|Weichteil-/Gewebeverletzung	Kollision	Head	Ja	No	Yes	No	No	No	nan	<NA>	Nein	Nein	-	-	<NA>	Ja	Nein	nan	No	<NA>		-	No	Aftercare	Group 5 to 10	10 to 14 years	No	No	Outside	Coordination|Strength	2. Time point	Good	Surfeinheit. Anderes Kind trägt Surfbrett und trifft ihn am Kopf.
1	First occurrence	Yes	2024-10-16	Übelkeit / Erbrechen|Circulatory problems	Physical strain	Innere Medizin	Nein	No	No	No	No	No	No	<NA>	Nein	Nein	-	-	<NA>	Nein	Nein	Cessation	Yes	<NA>		-	No	Acute therapy	Individual	15 to 18 years	No	No	Hospital corridor	Strength	2. Time point	Moderate	Wir haben ein Warm-up auf dem Stepper (400 Schritte) gemacht und das mit dem Seilzug Übungen OEX und UEX; nach der ersten Übung: Schwindel und Übelkeit; Hinsetzten: Essen und Trinken
1	First occurrence	Yes	2022-04-20	Pain|Circulatory problems|Muscle soreness	Sturzereignis|Psychological strain	Innere Medizin	Ja	No	No	No	No	No	No	For affected individuals	Ja	Nein	-	-	<NA>	Nein	Nein	Cessation	Yes	<NA>		-	No	Acute therapy	Individual	10 to 14 years	No	No	Gym	Endurance|Strength	2. Time point	Moderate	nach 15 min Fahrradfahren und bei anschließenden Ausfallschritten kommt es zu Schwindel und Verlust des Gleichgewichts mit Sturz ohne Verletzung mit Muskelkater am nächsten Tag
1	Already present	No	2022-05-20	Übelkeit / Erbrechen	Physical strain|Medical therapy	Innere Medizin	Nein	No	No	No	No	No	No	<NA>	Nein	Nein	-	-	<NA>	Nein	Nein	Cessation	Yes	<NA>		-	No	Acute therapy	Individual	06 to 09 years	No	No	Patients room	Flexibility	1. Time point	Moderate	Bei aktiver Mobilisierung im Stand kommt es wiederholt zu Übelkeit ohne Erbrechen
1	First occurrence	Yes	2022-06-24	Pain	Physical strain|Medical therapy	Abdomen	Ja	No	No	No	No	No	Weiß nicht	<NA>	Nein	Nein	-	-	<NA>	Nein	Nein	Cessation	Yes	<NA>		-	No	Acute therapy	Individual	06 to 09 years	No	No	Gym	Endurance	1. Time point	Moderate	Bauchkrämpfe nach 5 min Fahrradfahren
1	First occurrence	No	2022-06-22	Pain	Physical strain|Medical therapy	Head	Ja	No	No	No	No	No	Weiß nicht	<NA>	Nein	Nein	-	-	<NA>	Nein	Nein	Cessation	Yes	<NA>		-	No	Acute therapy	Individual	10 to 14 years	No	No	Gym	Endurance|Strength	1. Time point	Moderate	Beim gemeinsamem Treppensteigen am Steppboard kommt es zu Kopfschmerzen
2	First occurrence	Yes	2022-07-04	Pain|Superficial injuries	Kollision	Intimate area	Ja	No	Yes	No	No	No	Weiß nicht	<NA>	Nein	Nein	Medizin	-	<NA>	Nein	Nein	Cessation	Yes	<NA>		-	No	Acute therapy	Individual	10 to 14 years	No	No	Gym	Endurance|Coordination	2. Time point	Moderate
1	First occurrence	Yes	2022-07-04	Circulatory problems	Physical strain|Medical therapy	Innere Medizin	Nein	No	No	No	No	No	No	<NA>	Nein	Nein	-	-	<NA>	Nein	Nein	Break	Yes	Intensity	Nur für diese Einheit	-	No	Acute therapy	Individual	15 to 18 years	No	No	Gym	Endurance	1. Time point	Moderate	Nach wenigen Minuten auf dem Fahrradergometer, hat die Patientin subjektiv "Herzrasen", nach einer Durchatempause wird es besser
2	First occurrence	Yes	2022-07-19	Pain	Physical strain|Medical therapy	Abdomen	Ja	No	Yes	No	No	No	Weiß nicht	<NA>	Nein	Nein	Pflege	-	<NA>	Nein	Nein	Cessation	Yes	<NA>		-	No	Acute therapy	Individual	15 to 18 years	No	No	Gym	Endurance	2. Time point	Moderate	Beim Fahrradfahren bekommt der Patient starke Bauchschmerzen und Krämpfe
1	First occurrence	Yes	2022-01-24	Pain	Physical strain|Coordination problems	Lower extremities	Ja	No	Yes	No	No	No	No	<NA>	Nein	Nein	Physiotherapie	-	<NA>	Nein	Nein	Break	Yes	Exercise selection	Für die gesamte Therapiephase	-	No	Acute therapy	Individual	10 to 14 years	No	No	Gym	Endurance	1. Time point	Moderate
1	Already present	Yes	2022-02-01	Übelkeit / Erbrechen	Physical strain|Medical therapy	Innere Medizin	Nein	No	No	No	No	No	No	<NA>	Nein	Nein	-	-	<NA>	Nein	Nein	Cessation	Yes	<NA>		-	No	Acute therapy	Individual	06 to 09 years	No	No	Hospital corridor	Endurance|Strength	2. Time point	Moderate	Übelkeit wird stärker während Steppern
1	First occurrence	Yes	2024-03-15	Übelkeit / Erbrechen	Physical strain|Medical therapy	Innere Medizin	Nein	No	No	No	No	No	No	<NA>	Nein	Nein	Pflege	-	<NA>	Nein	Nein	Cessation	Yes	<NA>		-	No	Long-term therapy	Individual	06 to 09 years	No	No	Hospital corridor	Full body	2. Time point	Average	Erbrechen während der Sporttherapie wegen Essen
1	First occurrence	Yes	2022-02-17	Circulatory problems	Physical strain	Innere Medizin	Nein	No	No	No	No	No	Weiß nicht	<NA>	Nein	Nein	-	-	<NA>	Nein	Nein	Cessation	Yes	<NA>		-	No	Acute therapy	Individual	02 to 05 years	No	No	Patients room	Full body	2. Time point	Average	Schwindel/Kreislaufprobleme am Ende der Einheit
2	First occurrence	Yes	2022-04-06	Pain	Coordination problems	Lower extremities	Ja	No	Yes	No	No	No	No	For affected individuals	Ja	Nein	-	-	<NA>	Ja	Nein	Break	Yes	Exercise selection|Equipment	Nur für diese Einheit	-	No	Acute therapy	Individual	06 to 09 years	No	No	Patients room	Coordination	2. Time point	Moderate	kleiner Jonglierball fällt auf OP-Bein (nicht frisch operiert)
1	First occurrence	Yes	2022-05-18	Übelkeit / Erbrechen	Physical strain|Medical therapy	Innere Medizin	Nein	No	No	No	No	No	No	<NA>	Nein	Nein	Pflege	-	<NA>	Nein	Nein	Cessation	Yes	<NA>		-	No	Long-term therapy	Individual	15 to 18 years	No	No	Gym	Full body	nan	<NA>	Übelkeit während Sporteinheit
1	First occurrence	Yes	2022-06-28	Pain	Sturzereignis	Lower extremities	Ja	No	No	No	No	No	No	<NA>	Nein	Nein	-	-	<NA>	Nein	Nein	Break	Yes	<NA>		-	No	Acute therapy	Individual	06 to 09 years	No	No	Gym	Coordination|Strength	2. Time point	Average	Sturz beim Balancieren
1	First occurrence	Yes	2022-07-01	Circulatory problems	Physical strain|Medical therapy	Innere Medizin	Nein	No	No	No	No	No	No	<NA>	Nein	Nein	-	-	<NA>	Nein	Nein	Cessation	Yes	<NA>		-	No	Acute therapy	Individual	10 to 14 years	No	No	Hospital corridor	Endurance|Coordination	1. Time point	Average	Schwindel beim Ogo-Tennis Spielen, Hohe Atemfrequenz
1	First occurrence	Yes	2022-07-04	Pain	Sturzereignis	Lower extremities	Ja	No	No	No	No	No	No	<NA>	Nein	Nein	-	-	<NA>	Nein	Nein	Break	Yes	<NA>		-	No	Long-term therapy	Individual	06 to 09 years	No	No	Hospital corridor	Coordination|Speed	2. Time point	Average	Stolpern beim Fangen Spielen
1	First occurrence	Yes	2022-07-14	Übelkeit / Erbrechen	Physical strain|Medical therapy	Innere Medizin	Nein	No	No	No	No	No	No	<NA>	Nein	Nein	Pflege	-	<NA>	Nein	Nein	Break	Yes	Exercise selection|Intensity	Nur für diese Einheit	-	No	Acute therapy	Individual	10 to 14 years	No	No	Hospital corridor	Full body	1. Time point	Moderate	Übelkeit wird während Therapie stärker
1	First occurrence	Yes	2022-07-19	Übelkeit / Erbrechen	Physical strain|Medical therapy	Innere Medizin	Nein	No	No	No	No	No	No	<NA>	Nein	Nein	Pflege	-	<NA>	Nein	Nein	Cessation	Yes	<NA>		-	No	Acute therapy	Individual	06 to 09 years	No	No	Gym	Full body	1. Time point	Moderate	Plötzliche, starke Übelkeit, kein Erbrechen
1	First occurrence	Yes	2022-08-02	Übelkeit / Erbrechen	Physical strain|Medical therapy	Innere Medizin	Nein	No	No	No	No	No	No	<NA>	Nein	Nein	-	-	<NA>	Nein	Nein	Cessation	Yes	<NA>		-	No	Acute therapy	Individual	15 to 18 years		No	Gym	Coordination|Strength	1. Time point	Average	Übelkeit auf dem Airex-Kissen
2	First occurrence	Yes	2022-01-18	Pain	Physical strain|Medical therapy	Head	Ja	No	Yes	No	No	No	Weiß nicht	<NA>	Nein	Nein	Pflege	-	<NA>	Nein	Nein	Cessation	Yes	<NA>		-	No	Acute therapy	Individual	10 to 14 years	No	No	Patients room	Full body	2. Time point	Average	Pat. hat nach dem Sport ca. 20min (computergestütztes Training der Kraftausdauer UEX und Tiefenstabilität auf dem Balanceboard + Übungen mit dem Rubberband OEX + Koorindationstraining beim Fußball) Kopfschmerzen
1	First occurrence	Yes	2022-05-22	Muscle soreness	Physical strain	Full body	Ja	No	No	No	No	No	No	<NA>	Nein	Nein	-	-	<NA>	Nein	Nein	nan	No	<NA>		-	No	Acute therapy	Individual	10 to 14 years	No	No	Hospital corridor	Strength	2. Time point	Moderate	Hatte am Folgetag Muskelkater nach dem Basketballspiel
2	First occurrence	Yes	2022-01-18	Muscle soreness	Physical strain	Full body	Ja	No	No	No	No	No	No	<NA>	Nein	Nein	-	-	<NA>	Nein	Nein	nan	No	<NA>		-	No	Long-term therapy	Individual	10 to 14 years	Yes	No	At home (via telemedicine)	Strength	2. Time point	Average	Startker Muselkater nach Online-Programm mit Theraband am nächsten Tag
1	First occurrence	Yes	2022-03-31	Übelkeit / Erbrechen	Physical strain|Medical therapy	Innere Medizin	Nein	No	No	No	No	No	No	<NA>	Nein	Nein	-	-	<NA>	Nein	Nein	Cessation	Yes	<NA>		-	No	Acute therapy	Individual	06 to 09 years	No	No	Hospital corridor	Full body	2. Time point	Average	Fußball gespielt, ihr wurde schlecht, gebrochen; keine Folgen, hat vorher Chemo bekommen und Saft getrunken, dadurch vermutlich gebrochen und wollte danach am liebsten direkt weitermachen
1	First occurrence	Yes	2022-08-08	Circulatory problems|Severe exhaustion	Physical strain|Medical therapy	Innere Medizin	Nein	No	No	No	No	No	Weiß nicht	<NA>	Nein	Nein	-	-	<NA>	Nein	Nein	nan	No	<NA>		-	No	Acute therapy	Individual	10 to 14 years	Yes	No	At home (via telemedicine)	Full body	1. Time point	Average	starkes Schwitzen und Erschöpfung
1	First occurrence	Yes	2021-04-29	Pain	Physical strain	Lower extremities	Ja	No	No	No	No	No	No	<NA>	Nein	Nein	Medizin	-	<NA>	Nein	Nein	Break	Yes	Exercise selection	Nur für diese Einheit	-	No	Acute therapy	Individual	nan	No	No	Gym	Strength	nan	<NA>	im Laufe der Einheit fing der rechte Oberschenkel an zu ziehen
1	First occurrence	Yes	2021-05-06	Weichteil-/Gewebeverletzung	Kollision	Lower extremities	Nein	No	No	No	No	No	No	<NA>	Nein	Ja	Medizin	-	<NA>	Nein	Nein	nan	No	<NA>		-	No	Acute therapy	Individual	06 to 09 years	No	Yes	Gym	Endurance	2. Time point	Average	am Tag nach Fahrradergometerstudie an Unterschenkeln rote Punke (Einblutungen), hat bei 20.000 Thr trainiert
1	First occurrence	Yes	2021-08-26	Pain	Sturzereignis	Back	Ja	No	No	No	No	No	No	<NA>	Nein	Nein	-	-	<NA>	Nein	Nein	Cessation	Yes	<NA>		-	No	Acute therapy	Individual	nan	No	No	Gym	Coordination|Strength	nan	<NA>	Balancierparcour, von einem Hocker abgerutscht und mit Rücken gegen Tür daneben
2	Already present	Yes	2021-08-04	Pain	Physical strain	Lower extremities	Ja	No	Yes	No	No	No	No	<NA>	Nein	Nein	-	-	<NA>	Ja	Nein	Break	Yes	Exercise selection	Nur für diese Einheit	-	No	Aftercare	Individual	nan	Yes	No	At home (via telemedicine)	Endurance	nan	<NA>	beim Online- Sport Schmerzen im Fuß während Laufübung auf der Stelle ; Kühlen, Arnica-Salbe; Keine weitere Behandlung; Einheit weiter im Sitzen fortgesetzt, nächste Einheit normal teilgenommen (hatte vorher auch immer mal wieder Fuß-/Beinschmerzen)
1	First occurrence	Yes	2021-05-06	Pain	Physical strain	Lower extremities	Ja	No	No	No	No	No	No	<NA>	Nein	Nein	-	-	<NA>	Nein	Nein	Break	Yes	<NA>		-	No	Aftercare	nan	nan	No	Yes	At home (via telemedicine)	Full body	nan	<NA>	beim Online-Sport Schmerzen im Knie; während Sprung entstanden; normal weitergemacht, nachher keine Schmerzen mehr
1	First occurrence	Yes	2021-06-09	Superficial injuries	Sturzereignis	Lower extremities	Ja	No	No	No	No	No	No	<NA>	Nein	Nein	-	-	<NA>	Nein	Nein	Break	Yes	Exercise selection|Intensity	Nur für diese Einheit	-	No	Aftercare	nan	nan	No	No	Outside	Endurance|Coordination	nan	<NA>	beim Sport im Park (gesundes Geschwisterkind) hingefallen, Knie leicht aufgeschürft
1	Already present	Yes	2021-08-23	Pain	Physical strain	Lower extremities	Ja	No	No	No	No	No	No	<NA>	Nein	Nein	-	-	<NA>	Nein	Nein	Break	Yes	<NA>		-	No	Aftercare	nan	nan	No	No	Outside	Full body	nan	<NA>	beim Sport im Freien Schmerzen in Knie/Beinen (hatte er auch zuvor schon in der Schule); hat eine kurze Pause innerhalb der Einheit gemacht und Sport danach fortgesetzt
1	First occurrence	Yes	2021-10-25	Pain	Physical strain	Back	Ja	No	No	No	No	No	No	<NA>	Nein	Nein	-	-	<NA>	Nein	Nein	Break	Yes	Exercise selection	Nur für diese Einheit	-	No	Aftercare	nan	nan	No	No	Gym	Full body	nan	<NA>	beim Sport in der Sporthalle: nach einem Spiel mit viel Bücken entstehen Rückenschmerzen; Spiel abgebrochen. Sport danach fortgesetzt
1	First occurrence	Yes	2022-02-24	Pain	Sturzereignis|Coordination problems	Lower extremities	Ja	No	No	No	No	No	No	<NA>	Nein	Nein	-	-	<NA>	Nein	Nein	Break	Yes	<NA>		-	No	Acute therapy	Individual	nan	No	No	Hospital corridor	Endurance|Coordination	nan	<NA>	beim Fußballspiel über den Ball gestürzt; Pause und dann konnte die Einheit fortgesetzt werden
1	First occurrence	Yes	2021-03-17	Circulatory problems	Physical strain|Environmental conditions	Innere Medizin	Nein	No	No	No	No	No	No	<NA>	Nein	Nein	Pflege	-	<NA>	Nein	Nein	Cessation	Yes	<NA>		-	No	Acute therapy	Individual	nan	No	No	Hospital corridor	Endurance|Coordination	nan	<NA>	beim Fußballspielen auf dem Flur (mit FFP2-Maske) Kreislaufprobleme; Beenden der Sporttherapie; ins Zimmer gehen, Maske abziehen, er legt sich hin und trinkt etwas; nachdem er die Maske abgesetzt hat, ist es direkt besser; Mutter informiert (sie sagt, er habe die letzten Tage zuhause nichts gemacht - dementsprechend ggf. leichter erschöpft); Rückmeldung an Pflegepersonal
1	First occurrence	Yes	2021-03-18	Circulatory problems	Physical strain|Environmental conditions	Innere Medizin	Nein	No	No	No	No	No	No	<NA>	Nein	Nein	-	-	<NA>	Nein	Nein	Cessation	Yes	<NA>		-	No	Acute therapy	Individual	nan	No	No	nan	<NA>	nan	<NA>	am Ende der Einheit leichter Schwindel; Beenden der Einheit, zurück ins Zimmer gehen, Maske ablegen und Trinken; es wird direkt besser
1	First occurrence	Yes	2021-06-04	Pain	Sturzereignis|Coordination problems	Lower extremities	Ja	No	No	No	No	No	No	<NA>	Nein	Nein	-	-	<NA>	Nein	Nein	Cessation	Yes	<NA>		-	No	Acute therapy	Individual	nan	No	No	Hospital corridor	Endurance|Coordination	nan	<NA>	Beim Fußball spielen weggerutscht und hingefallen; keine (äußerte keine Schmerzen etc., kurze Zeit später spielte er bei Mitpatientin mit dem Ball mit)
1	First occurrence	Yes	2021-06-05	Muscle soreness	Physical strain	Full body	Ja	No	No	No	No	No	No	For affected individuals|BeIn the treatment team|Mit der Ablehnung weiterer sporttherapheutischer Angebote	Ja	Nein	-	-	<NA>	Nein	Nein	nan	No	<NA>		-	No	Acute therapy	Individual	06 to 09 years	No	No	Hospital corridor	Full body	nan	Moderate	intensive und lange Einheit im Rahmen eines Fotoshootings, bei dem das Kind sehr viel Freude hat; am nächsten Tag hat das Kind starken Muskelkater; Massage durch Vater; ausruhen
1	First occurrence	Yes	2021-07-05	Übelkeit / Erbrechen|Circulatory problems	Physical strain|Environmental conditions	Innere Medizin	Nein	No	No	No	No	No	No	<NA>	Nein	Nein	-	-	<NA>	Nein	Nein	Cessation	Yes	<NA>		-	No	Acute therapy	Individual	nan	No	No	Hospital corridor	Full body	nan	<NA>	dem Kind wurde mit FFP2-Maske beim Fußball (Passspiel) nach kurzer Zeit schwindelig und musste sich leicht übergeben; Beenden der Sporttherapie; hat sich ins Bett gelegt und die Maske abgenommen; längeres gespräch mit Vater
2	First occurrence	Yes	2021-10-13	Pain|Superficial injuries	Sturzereignis|Coordination problems	Upper extremities|Buttocks	Ja	No	No	No	No	No	No	<NA>	Nein	Ja	Pflege	-	<NA>	Nein	Nein	Break	Yes	Exercise selection	Nur für diese Einheit	-	No	Acute therapy	Individual	06 to 09 years	No	No	Patients room	Coordination|Speed	2. Time point	Moderate	beim Fußballspielen im KMT Zimmer (nicht angestöpselt) will das Kind keine Schuhe anziehen und bewegt sich nur auf Socken. Er rutscht dann zweimal weg und landet auf dem Po, er knickt sich irgendwie dabei einen Fingernagel um (der übrigens übertrieben lang war); Pflege gerufen, die bringt ein Kühlpad und will den Nagel später abschneiden wenn die Thrombos ok sind; keine Schmerzen durch den Sturz,…
1	First occurrence	Yes	2021-11-03	Pain	Sturzereignis|Physical strain	Lower extremities	Ja	No	No	No	No	No	No	<NA>	Nein	Nein	Pflege	-	<NA>	Nein	Nein	Break	Yes	<NA>		-	No	Acute therapy	Individual	06 to 09 years	No	No	Hospital corridor	Full body	1. Time point	Average	fällt beim Spikeball auf seine Knie; mehrmals nachgefragt, ob der Schmerz wieder da ist und Pflege sowie Mutter informiert; kurzer Schmerz beim Kind
1	Already present	Yes	2021-12-09	Übelkeit / Erbrechen	Physical strain|Medical therapy	Innere Medizin	Nein	No	No	No	No	No	No	<NA>	Nein	Nein	-	-	<NA>	Nein	Nein	Cessation	Yes	<NA>		-	No	Acute therapy	Individual	10 to 14 years	No	No	Patients room	<NA>	nan	<NA>	schon vor der Sporttherapie Übelkeit und Erbrechen gehabt, aber wollte es trotzdem probieren, dann nach etwa 10 min erneut Erbrechen
2	First occurrence	Yes	2021-12-15	Pain	Physical strain	Back|Abdomen	Ja	No	No	No	No	No	No	<NA>	Nein	Nein	Medizin	-	<NA>	Nein	Nein	nan	No	<NA>		-	No	Acute therapy	Individual	10 to 14 years	No	No	Hospital corridor	Full body	2. Time point	Moderate	mehrere Stunden nach der Sporteinheit entstehen starke Flankenschmerzen (erzählt sie am darauffolgenden Tag); Rückfrage an Ärzte-Team; die einen Krampf vermuten; Schmerzen beim anfassen der Flanken für die nächsten Tage; Training in den darauffolgenden Tagen mit Fokus UEX
1	Already present	Yes	2021-12-03	Enuresis	Physical strain|Medical therapy	Innere Medizin	Nein	No	No	No	No	No	No	<NA>	Nein	Nein	Pflege	-	<NA>	Nein	Nein	Break	Yes	Exercise selection	Für die gesamte Therapiephase	-	No	Acute therapy	Individual	10 to 14 years	No	No	Patients room	<NA>	nan	<NA>	das Kind hatte in den Tagen und Nächten zuvor schon mit starken schwallartigem Durchfall zu kämpfen bei denen er es öfter nicht schnell genug zur Toilette schaffte, was wärend der Sporteinheit dieses Mal auch passierte. Pause und auf Wunsch des Kindes Wiederaufnahme der Sporteinheit nach Dusche Tragen einer Schutzhose
1	First occurrence	Yes	2021-01-11	Pain	Physical strain	Lower extremities	Ja	No	No	No	No	No	No	<NA>	Nein	Nein	-	-	<NA>	Nein	Nein	Cessation	Yes	<NA>		-	No	Acute therapy	Individual	06 to 09 years	No	No	nan	<NA>	2. Time point	<NA>	Knieschmerzen am Ende der Einheit; Nachfrage (Schmerzen rückläufig);
2	First occurrence	Yes	2021-01-12	Pain	Sturzereignis	Upper extremities	Ja	No	Yes	No	No	No	No	<NA>	Nein	Nein	Pflege	-	<NA>	Ja	Nein	Cessation	Yes	<NA>		-	No	Acute therapy	Individual	nan	No	No	nan	Endurance|Coordination	nan	<NA>	Sturz beim Fußball Einheit abgebrochen; Benachrichtigung Pflege, Kühlpad kurzfristig leichte Schmerzen im Handgelenk, nächste Einheit erfolgte problemlos
1	First occurrence	Yes	2021-02-19	Pain	Sturzereignis	Lower extremities	Ja	No	No	No	No	No	No	<NA>	Nein	Nein	-	-	<NA>	Nein	Nein	Break	Yes	<NA>		-	No	Acute therapy	Individual	nan	No	No	Gym	Coordination	nan	<NA>	Sturz beim Luftballon spielen Nachfrage (keine Schmerzen), Einheit fortgeführt keine, nächste Einheit erfolgte problemlos
1	First occurrence	No	2021-03-01	Nosebleed	Medical therapy	Head	Nein	No	No	No	No	No	Weiß nicht	<NA>	Nein	Nein	Pflege	-	<NA>	Nein	Nein	Cessation	Yes	<NA>		-	No	Acute therapy	Individual	nan	No	No	Gym	Endurance	nan	Moderate	leichtes Nasenbluten auf dem Fahrradergometer Einheit unterbrochen; Benachrichtigung Pflege (hatte nachts Sauerstoff, daher öfter Nasenbluten) keine, nächste Einheit erfolgte problemlos
1	First occurrence	Yes	2021-04-08	Pain	Sturzereignis|Coordination problems	Chest	Ja	No	No	No	No	No	No	For affected individuals	Ja	Nein	Pflege	-	<NA>	Nein	Nein	Break	Yes	<NA>		-	No	Acute therapy	Individual	nan	No	No	nan	<NA>	nan	<NA>	Jonglierball trifft beim Hochwerfen den Hickmann-Katheter Benachrichtigung Pflege (alles in Ordnung), Einheit fortgeführt kurz erschrocken, weinerlich, nächste Einheit erfolgte problemlos
1	First occurrence	Yes	2021-06-05	Pain	Physical strain|Medical therapy	Abdomen	Ja	No	No	No	No	No	No	<NA>	Nein	Nein	-	-	<NA>	Nein	Nein	Cessation	Yes	<NA>		-	No	Acute therapy	Individual	nan	No	No	Gym	<NA>	nan	<NA>	Bauchschmerzen treten während der Einheit auf (Vormittag) Einheit abgebrochen, Fortführung der Einheit am Nachmittag ohne Bauchschmerzen keine, nächste Einheit erfolgte problemlos
1	First occurrence	Yes	2021-07-07	Pain	Sturzereignis	Lower extremities	Ja	No	No	No	No	No	No	For affected individuals	Ja	Nein	Pflege	-	<NA>	Nein	Nein	Cessation	Yes	<NA>		-	No	Acute therapy	Individual	nan	No	No	Gym	<NA>	nan	<NA>	Sturz beim Tischtennis Einheit abgebrochen; Benachrichtigung Pflege, geht nachmittags dann noch spazieren keine, nächste Einheit erfolgte problemlos
1	First occurrence	Yes	2021-09-20	Pain|Weichteil-/Gewebeverletzung	Coordination problems	Lower extremities	Ja	No	No	No	No	No	Weiß nicht	<NA>	Nein	Nein	-	-	<NA>	Nein	Nein	Break	Yes	<NA>		-	No	Acute therapy	Individual	nan	No	No	nan	Coordination	nan	<NA>	Finger beim Basketball leicht verdreht Mutter verständigt zur Beobachtung, spielt aber sofort weiter keine, nächste Einheit erfolgte problemlos
1	First occurrence	nan	2021-09-25	Übelkeit / Erbrechen	Physical strain|Medical therapy	Innere Medizin	Nein	No	No	No	No	No	No	<NA>	Nein	Nein	-	-	<NA>	Nein	Nein	Cessation	Yes	<NA>		-	No	Acute therapy	Individual	nan	No	No	nan	<NA>	nan	<NA>	Erbrechen während der Einheit Einheit abgebrochen keine, nächste Einheit erfolgte problemlos
1	First occurrence	Yes	2021-10-01	Circulatory problems	Physical strain|Medical therapy	Innere Medizin	Nein	No	No	No	No	No	No	<NA>	Nein	Nein	-	-	<NA>	Nein	Nein	Break	Yes	Intensity	Nur für diese Einheit	-	No	Acute therapy	Individual	nan	No	No	nan	<NA>	nan	<NA>	Schwindel Kurze Pause, Einheit fortgeführt keine, nächste Einheit erfolgte problemlos
1	First occurrence	Yes	2021-10-20	Circulatory problems	Physical strain|Medical therapy	Innere Medizin	Nein	No	No	No	No	No	No	<NA>	Nein	Nein	-	-	<NA>	Nein	Nein	Break	Yes	Exercise selection|Intensity	Nur für diese Einheit	-	No	Acute therapy	Individual	nan	No	No	nan	<NA>	nan	<NA>	Schwindel beim Aufstehen Kurze Pause, Einheit im Sitzen weitergeführt keine, nächste Einheit erfolgte problemlos
1	First occurrence	Yes	2021-10-06	Übelkeit / Erbrechen	Physical strain|Medical therapy	Innere Medizin	Nein	No	No	No	No	No	No	<NA>	Nein	Nein	-	-	<NA>	Nein	Nein	Cessation	Yes	<NA>		-	No	Acute therapy	Individual	nan	No	No	nan	<NA>	nan	<NA>	Schluckauf/Erbrechen während der Einheit Einheit abgebrochen keine, nächste Einheit erfolgte problemlos
1	First occurrence	Yes	2021-11-05	Circulatory problems	Physical strain|Medical therapy	Innere Medizin	Nein	No	No	No	No	No	No	<NA>	Nein	Nein	-	-	<NA>	Nein	Nein	Break	Yes	Exercise selection|Intensity	Nur für diese Einheit	-	No	Acute therapy	Individual	nan	No	No	nan	Coordination	nan	<NA>	Schwindel beim Luftballonspielen im Stehen Einheit im Sitzen weitergeführt keine, nächste Einheit erfolgte problemlos
2	First occurrence	Yes	2021-11-04	Pain|Weichteil-/Gewebeverletzung	Sturzereignis	Head	Ja	No	Yes	No	No	No	Weiß nicht	For affected individuals	Ja	Nein	Medizin	-	<NA>	Ja	Nein	Cessation	Yes	<NA>		-	No	Acute therapy	Individual	nan	No	No	Hospital corridor	Endurance	nan	<NA>	Beim Laufen auf dem Stationsflur auf den Kopf gefallen-> Beule am Kopf versorgt (gekühlt) durch Pflegekraft, Unfall Chirurg gerufen, Röntgen keine schwerwiegenden Folgen außer einer Beule
2	First occurrence	Yes	2021-12-13	Pain|Superficial injuries	Sturzereignis	Chest	Ja	No	Yes	No	No	No	Weiß nicht	For affected individuals|For the excercise experts	Ja	Nein	Pflege	-	<NA>	Nein	Nein	Cessation	Yes	<NA>		-	No	Acute therapy	Individual	nan	No	No	Gym	<NA>	nan	<NA>	Schlauch des peripheren Venenkatheters gelöst. Beim Sport treiben sich der Schlauch des peripheren Venenkatheters verfangen und gelöst. Versorgung des Kindes, minimlae Blutung stillen, desinfizieren, System wieder anbringen keine
2	First occurrence	Yes	2021-09-30	Pain	Physical strain	Lower extremities	Ja	No	Yes	No	No	No	Weiß nicht	For affected individuals|Mit der Ablehnung weiterer sporttherapheutischer Angebote	Ja	Nein	Physiotherapie	-	<NA>	Ja	Nein	Cessation	Yes	<NA>		-	No	Acute therapy	Individual	10 to 14 years	No	No	Gym	Strength	2. Time point	<NA>	Patientin, 11J, gibt Schmerzen in den Knien an nach Vibrationstraining/Galileo-Einheit von 3x1 min; Kinderonko Ruhe und Massage der Knie durch Mutter (Physiotherapeutin) nach mehreren Tagen erneuter Versuch mit Vibrationstraining bei niedrigerer Belsatung, erneut leichte Schmerzen danach, Patientin hat Training auf dem Galileo in der Folge abglehnt kein Vibrationstraining mehr, ansonsten Sport un…
1	First occurrence	Yes	2021-07-05	Übelkeit / Erbrechen	Physical strain|Medical therapy	Innere Medizin	Nein	No	No	No	No	No	No	<NA>	Nein	Nein	-	-	<NA>	Nein	Nein	Cessation	Yes	<NA>		-	No	Acute therapy	Individual	15 to 18 years	No	No	nan	Coordination|Strength	nan	<NA>	Patient, 17 J, übergibt sich während Sporteinheit aus Mobilisation und Krafttraining; KTE Abbruch der Einheit und Pause/Ruhe
2	First occurrence	Yes	2021-08-23	Pain	Physical strain|Medical therapy	Lower extremities	Ja	No	Yes	No	No	No	No	<NA>	Nein	Nein	-	-	<NA>	Ja	Nein	Cessation	Yes	<NA>		-	No	Acute therapy	Individual	02 to 05 years	No	No	nan	Coordination	nan	<NA>	Patient, 3J, gibt beim Trampolinspringen plötzlich Schmerzen im linken US/Schienbein an, Schmerzen danach bei Belastung andauernd, kann nicht gut auftreten; Kinderonko Schonung des Beins in den folgenden Tagen Patient konnte ca. 3-4 Tage nicht gut auftreten, danach Besserung und keine weiteren Einschränkungen, uneingeschränkte Teilnahme am Sport
1	First occurrence	Yes	2021-08-23	Pain	Sturzereignis	Head	Ja	No	No	No	No	No	No	<NA>	Nein	Nein	-	-	<NA>	Nein	Nein	Cessation	Yes	<NA>		-	No	Acute therapy	Individual	02 to 05 years	No	No	Gym	Endurance|Coordination	nan	<NA>	Patient, 3J, ist beim Bewegungsparcours von der Weichbodenmatte gestürzt und auf den Hinterkopf gefallen; Kinderonko Abbruch der Einheit und Pause/Ruhe
1	First occurrence	Yes	2021-11-03	Pain	Physical strain|Medical therapy	Head	Ja	No	No	No	No	No	Weiß nicht	<NA>	Nein	Nein	-	-	<NA>	Nein	Nein	Cessation	Yes	<NA>		-	No	Acute therapy	Individual	06 to 09 years	No	No	nan	<NA>	nan	<NA>	Patientin, 6J, gibt während der Bewegungseinheit Kopfschmerzen an; Kinderonko Abbruch der Einheit und Pause/Ruhe
2	First occurrence	Yes	2021-10-17	Pain|Weichteil-/Gewebeverletzung	Sturzereignis	Upper extremities	Ja	No	Yes	No	No	No	No	<NA>	Nein	Nein	Medizin	-	<NA>	Ja	Nein	Break	Yes	<NA>		-	No	Aftercare	Group over 10	10 to 14 years	No	No	Gym	Endurance|Coordination	2. Time point	Moderate	Hockeyschläger auf die Hand bekommen gekühlt als Sofortmaßnahme wurde von der Ärztin am nächsten Tag nochmals angeschaut, Patient hatte dann schon keine Shcmerzen mehr
2	First occurrence	Yes	2021-10-07	Pain|Weichteil-/Gewebeverletzung	Sturzereignis	Upper extremities	Ja	No	Yes	No	No	No	No	<NA>	Nein	Nein	-	-	<NA>	Ja	Nein	Break	Yes	<NA>		-	No	Aftercare	Group over 10	nan	No	No	Gym	Coordination|Speed	nan	<NA>	beim Badminton Sturz auf Ellenbogen gekühlt als Sofortmaßnahme 3 Tage Schmerzen im Ellenbogen, ab Tag 4 wieder voll einsatzfähig
2	First occurrence	Yes	2021-10-04	Pain|Superficial injuries	Sturzereignis	Lower extremities	Ja	No	Yes	No	No	No	Weiß nicht	<NA>	Nein	Nein	Medizin	-	<NA>	Nein	Nein	Break	Yes	<NA>		-	No	Aftercare	Group over 10	nan	No	No	Outside	Endurance	nan	<NA>	beim NordicWalking umgeknickt und Schürfwunde zugezogen Wunde wurde gespült, desinfiziert und mit Pflaser versorgt durfte für ein paar Tage nicht ins Wasser
2	First occurrence	Yes	2021-09-12	Pain|Weichteil-/Gewebeverletzung	Sturzereignis	Lower extremities	Ja	No	Yes	No	No	No	Weiß nicht	<NA>	Nein	Nein	Physiotherapie	-	<NA>	Ja	Nein	Break	Yes	<NA>		-	No	Aftercare	Group over 10	nan	No	No	Gym	Coordination|Speed	nan	<NA>	beim Badminton hingefallen, Knieschmerzen PECH Regel angewandt, Anlage Kinesiotape nach 3 Tagen wider schmerzfrei belastbar
2	First occurrence	Yes	2021-03-17	Superficial injuries	Sturzereignis	Lower extremities	Ja	No	Yes	No	No	No	Weiß nicht	<NA>	Nein	Ja	Medizin	-	<NA>	Nein	Nein	Break	Yes	<NA>		-	No	Aftercare	Group 5 to 10	nan	No	No	Outside	Coordination|Strength	nan	<NA>	Patient ist vom Balken gerutscht; Schürfwunde Oberschenkel Wunde von Medizin ausgespühlt und desinfiziert keine, Patient konnte trotzdem alles mitmachen Hinweis an alle Klettertrainer auf eine enge Seilführung zu achten
2	First occurrence	Yes	2021-06-05	Pain|Weichteil-/Gewebeverletzung	Sturzereignis	Lower extremities	Ja	No	Yes	No	No	No	No	<NA>	Nein	Nein	Medizin	-	<NA>	Nein	Nein	Cessation	Yes	<NA>		-	No	Aftercare	Group over 10	15 to 18 years	No	No	Gym	Coordination|Strength	2. Time point	<NA>	Patient stieß sich das Knie an einem Balken wurde zur Medizin gebracht
1	First occurrence	Yes	2021-01-18	Circulatory problems	Physical strain|Medical therapy	Innere Medizin	Nein	No	No	No	No	No	No	<NA>	Nein	Nein	-	-	<NA>	Nein	Nein	Break	Yes	Intensity	Für die gesamte Therapiephase	-	No	Acute therapy	Individual	nan	No	No	Gym	Endurance|Coordination	1. Time point	<NA>
1	First occurrence	Yes	2021-02-01	Übelkeit / Erbrechen	Physical strain|Medical therapy	Innere Medizin	Nein	No	No	No	No	No	No	<NA>	Nein	Nein	-	-	<NA>	Nein	Nein	Cessation	Yes	<NA>		-	No	Acute therapy	Individual	nan	No	No	Gym	Endurance|Flexibility	nan	<NA>	Nach 5 min moderaten Fahrradfahren und anschließender Ganzkörper-Mobiliserung kam es zu Übelkeit und Erbrechen Abbruch
1	First occurrence	Yes	2021-02-01	Übelkeit / Erbrechen	Physical strain|Medical therapy	Innere Medizin	Nein	No	No	No	No	No	No	<NA>	Nein	Nein	-	-	<NA>	Nein	Nein	Cessation	Yes	<NA>		-	No	Acute therapy	Individual	nan	No	No	Hospital corridor	Full body	nan	<NA>	Beim Treppensteigen kam Übelkeit auf und im Zimmer kam es zu Erbrechen
1	First occurrence	Yes	2021-02-22	Übelkeit / Erbrechen	Physical strain|Medical therapy	Innere Medizin	Nein	No	No	No	No	No	No	<NA>	Nein	Nein	-	-	<NA>	Nein	Nein	Cessation	Yes	<NA>		-	No	Acute therapy	Individual	nan	No	No	Patients room	Endurance|Flexibility	nan	<NA>
1	First occurrence	Yes	2021-03-01	Circulatory problems	Physical strain|Medical therapy	Innere Medizin	Nein	No	No	No	No	No	No	<NA>	Nein	Nein	-	-	<NA>	Nein	Nein	Break	Yes	Intensity	Nur für diese Einheit	-	No	Acute therapy	Individual	nan	No	No	Gym	Full body	nan	<NA>	8 min leichtes Fahrradfahren, Kräftigung Oberkörper mit Hanteln - Schwindel
1	Already present	Yes	2021-03-15	Pain	Physical strain|Medical therapy	Head	Ja	No	Yes	No	No	No	Weiß nicht	<NA>	Nein	Nein	Pflege	-	<NA>	Nein	Nein	Cessation	Yes	<NA>		-	No	Acute therapy	Individual	nan	No	No	Gym	Endurance|Coordination	nan	<NA>	5 min leichtes Fahrradfahren, bei anschließenden Ballspiel kam es zu starken Kopfschmerzen (Kopfschmerz Leitsymptom des Patienten in der Therapie)
1	First occurrence	Yes	2021-03-25	Pain	Physical strain	Lower extremities	Ja	No	No	No	No	No	Weiß nicht	<NA>	Nein	Nein	-	-	<NA>	Nein	Nein	Break	Yes	Exercise selection	Für die gesamte Therapiephase	-	No	Acute therapy	Individual	nan	No	No	Patients room	Flexibility|Coordination	nan	<NA>	Durch aktive Mobilisierung im Sitzen der Beine, starke Schmerzen an Tumorregion (Ewing-Sarkom an OS)
1	First occurrence	Yes	2021-05-07	Übelkeit / Erbrechen	Physical strain|Medical therapy	Innere Medizin	Nein	No	No	No	No	No	No	<NA>	Nein	Nein	-	-	<NA>	Nein	Nein	Cessation	Yes	<NA>		-	No	Acute therapy	Individual	nan	No	No	Patients room	Endurance	1. Time point	Moderate	SZT-Isolation, nach 3 min leichtes Fahrradfahren - Übelkeit und Erbrechen
1	First occurrence	Yes	2021-05-27	Übelkeit / Erbrechen	Physical strain|Medical therapy	Innere Medizin	Nein	No	No	No	No	No	No	For affected individuals	Ja	Nein	-	-	<NA>	Nein	Nein	Cessation	Yes	<NA>		-	No	Acute therapy	Individual	nan	No	No	nan	Full body	nan	<NA>	Bei aktiver Mobilisierung (Ganzkörper) im Stand trat erst Übelkeit, dann Erbrechen auf
1	First occurrence	No	2021-06-21	Circulatory problems	Physical strain|Medical therapy	Innere Medizin	Nein	No	Yes	No	No	No	Weiß nicht	For affected individuals|For the excercise experts	Ja	Nein	Medizin	-	<NA>	Nein	Ja	Cessation	Yes	<NA>		-	No	Acute therapy	Individual	nan	No	No	nan	Endurance	1. Time point	<NA>	nach 5 min moderatem Fahrrad fahren kam es zu Gleichgewichtsproblemen, verwaschener Sprache Abbruch, Hinzunahme Pflege und Ärzte, medizinische Abklärung erfolgte Überwachung 24 h, nächste Sporteinheit an der Überwachung
1	First occurrence	Yes	2021-07-15	Übelkeit / Erbrechen|Circulatory problems	Physical strain|Medical therapy	Innere Medizin	Nein	No	No	No	No	No	Weiß nicht	<NA>	Nein	Nein	-	-	<NA>	Nein	Nein	Cessation	Yes	<NA>		-	No	Acute therapy	Individual	nan	No	No	Patients room	Flexibility|Coordination	1. Time point	<NA>	Bei kurzer Beinmobiliserung an der Bettkante, kam es zu Schwindel und Übelkeit
1	First occurrence	Yes	2021-09-07	Pain|Muscle soreness	Physical strain	Lower extremities	Ja	No	No	No	No	No	Weiß nicht	<NA>	Nein	Nein	-	-	<NA>	Nein	Nein	nan	No	<NA>		-	No	Acute therapy	Individual	nan	No	No	Gym	Endurance	2. Time point	<NA>	Nach 5 min Fahrrad fahren kam es zu am nächsten Tag zu Muskelkater
1	First occurrence	Yes	2021-09-27	Psychological stress reaction	Psychological strain	Innere Medizin	Nein	No	No	No	No	No	Weiß nicht	For affected individuals|BeIn the treatment team	Ja	Nein	-	-	<NA>	Nein	Nein	Break	Yes	Exercise selection|Intensity|Communication strategy	Für die gesamte Therapiephase	-	No	Acute therapy	Individual	nan	No	No	Patients room	Flexibility	1. Time point	Moderate	Mobiliserung Oberkörper an der Bettkante, kam es zu erhöhter Atemfrequenz und Angst vor Schmerz Pause, Beruhigung durch Atmung keine langsameres Heranführen an Übungen bei Patientin
2	First occurrence	Yes	2021-11-04	Pain|Weichteil-/Gewebeverletzung	Sturzereignis	Head	Ja	No	Yes	No	No	No	Weiß nicht	For affected individuals|BeIn the treatment team	Ja	Ja	Medizin	-	<NA>	Ja	Ja	Cessation	Yes	<NA>		-	No	Long-term therapy	Individual	02 to 05 years	No	No	Gym	Full body	nan	<NA>	Bei Parcours mit Balanceelementen kam es zu Sturz auf den Hinterkopf und Schwellung durch unvorhersehbaren Richtungswechsel und Sprung des 5 Jährigen Patienten Kühlung, Untersuchung auf SH-Trauma durch den Arzt, 24 h Beobachtung zuhause durch die Eltern bzgl. auffälligen Verhalten und Übelkeit kein SHTrauma Regeln für Patienten in der Sporthalle aufgestellt, um zu unterbinden, dass Patient ohne S…
2	First occurrence	Yes	2021-11-13	Pain	Physical strain|Medical therapy	Abdomen	Ja	No	Yes	No	No	No	No	<NA>	Nein	Nein	-	-	<NA>	Nein	Nein	Cessation	Yes	<NA>		-	No	Acute therapy	Individual	nan	No	No	Gym	Flexibility|Coordination	1. Time point	<NA>	ca. 10 min Ballwurfspiel dann wieder eintretende Bauchschmerzen (Leitsymptom des Patienten in dieser Therapiephase) Abbruch, Wärmepack
1	First occurrence	Yes	2021-11-13	Itching	Physical strain	Innere Medizin	Nein	No	No	No	No	No	Weiß nicht	<NA>	Nein	Nein	-	-	<NA>	Nein	Nein	Break	Yes	Exercise selection|Intensity	Nur für diese Einheit	-	No	Acute therapy	Individual	nan	No	No	Patients room	Flexibility|Coordination	nan	<NA>	aktive Mobiliserung im Stand, Juckreiz durch körperliche Betätigung verstärkt
1	First occurrence	Yes	2024-08-04	Pain|Superficial injuries	Sturzereignis|Environmental conditions	Lower extremities	Ja	No	No	No	No	No	No	<NA>	Nein	Ja	-	-	<NA>	Nein	Nein	Break	Yes	Setting	Nur für diese Einheit	-	No	Acute therapy	Individual	10 to 14 years	No	No	Outside	Endurance|Coordination	1. Time point	Average	Pat. im Innenhof Handball gespielt; Stolpern über Bodenplatte; Fallen auf Knie; Schmerzen 6;
2	First occurrence	No	2024-10-01	Pain|Superficial injuries|Weichteil-/Gewebeverletzung	Environmental conditions|Kollision	Head	Ja	No	Yes	No	No	No	No	For affected individuals|For the excercise experts	Ja	Nein	Pflege	-	<NA>	Nein	Nein	Cessation	Yes	<NA>		-	No	Acute therapy	Individual	02 to 05 years	No	No	Hospital corridor	Endurance	2. Time point	Average	mit Pat. über Flur gelaufen; vorher Fußball gespielt und Ziel war der Schrank mit Material; Mit Augenlied gegen Tischkicker gestoßen; leicht Blutung und Wunde; Schmerzen 7
1	Already present	Yes	2024-08-09	Pain	Physical strain	Lower extremities	Ja	No	No	No	No	No	Weiß nicht	<NA>	Nein	Ja	Pflege	-	<NA>	Ja	Nein	nan	No	<NA>		-	No	Acute therapy	Individual	15 to 18 years	No	Yes	Hospital corridor	Endurance	2. Time point	Average	am Tag nach der Ergometer-Testung (5min Radfahren moderate Belastung); Pat. hatte Motivationsschub und hat sich intensiv belastet, am nächsten Tag klagt er über Knieschmerzen und führt dieses auf das Radfahren zurück; Pat. hat einen Knochentumor über dem betreffenden Knie, hat aber eine schmerzadaptierte Belastungsfreigabe
1	Already present	No	2024-09-12	Übelkeit / Erbrechen	Medical therapy	Innere Medizin	Nein	No	No	No	No	No	No	<NA>	Nein	Nein	-	-	<NA>	Nein	Nein	Cessation	Yes	<NA>		-	No	Acute therapy	Individual	10 to 14 years	No	No	Hospital corridor	Endurance	1. Time point	Good	Kind mobilisierte sich selbstständig aus dem Bett und ging langsam und leicht desorientiert bis zum Ende der Station. Vor dem Stationseingang hat er akute Übelkeit angegeben, die ihn nach kurzer Sitzpause und Überlegung zur Umkehr bewegt. Auf halber Strecke zum Zimmer übergibt das Kind sich auf dem Flur und wird anschließend der Einfachheit halber im Rollstuhl zurück ins Zimmer gebracht. Kurz dan…
1	First occurrence	Yes	2024-10-07	Severe exhaustion	Physical strain	Lower extremities	Nein	No	No	No	No	No	No	For affected individuals	Ja	Nein	-	-	<NA>	Nein	Nein	nan	No	<NA>		-	No	Acute therapy	Individual	10 to 14 years	No	No	Gym	Flexibility	2. Time point	Moderate	Nach dem Gang zum Sportraum absolviert das Kind niedrigschwellige Belastungen (Stretching, aktive Mobilisation, Yoga) für ca. 45 Minuten. Am Ende der Sporteinheit versucht es, selbstständig von der Matte aufzustehen, was nur teilweise gelingt, da es sich aus der tiefen Kniebeuge nicht aus eigener Kraft hochdrücken kann und aus ca. 10-15 cm Höhe zurück auf die Knie und Hände fällt. Das Kind gibt a…
2	First occurrence	Yes	2024-12-12	Pain|Superficial injuries|Weichteil-/Gewebeverletzung	Sturzereignis	Head|Upper extremities	Ja	No	Yes	No	No	No	No	<NA>	Nein	Nein	-	-	<NA>	Ja	Nein	Break	Yes	<NA>		-	No	Aftercare	Group 5 to 10	06 to 09 years	No	No	Gym	Speed	2. Time point	Average	Ein Teilnehmer ist bei einem Spiel gestolpert und gegen eine Bank gefallen. Zum Glück gab es nur eine Schramme am Arm und eine Beule an der Stirn. Nach einer Kühlung mit einem Kühlpack konnte der Junge wieder mitmachen.
1	Already present	Yes	2025-01-10	Pain	Medical therapy	Head	Ja	No	No	No	No	No	No	<NA>	Nein	Nein	-	-	<NA>	Nein	Nein	Cessation	Yes	<NA>		-	No	Acute therapy	Individual	06 to 09 years	No	No	Patients room	Coordination	2. Time point	Moderate	Patientin hatte schon länger Kopfschmerzen: Nach Runde mit stärkerer Konzentration (Blazepods) sind Kopfschmerzen wieder aufgertreten, wollte Pause machen, hat danach entschieden abzubrechen
1	First occurrence	Yes	2025-01-10	Pain	Environmental conditions	Upper extremities	Ja	No	No	No	No	No	No	<NA>	Nein	Nein	-	-	<NA>	Nein	Nein	Break	Yes	Setting	Ab jetzt für alle Bewegungseinheiten mit allen Patient*innen	-	No	Acute therapy	Individual	10 to 14 years	No	No	Patients room	Strength	1. Time point	Average	Der Patient, der nicht stehen durfte, saß auf einem Stuhl und machte mit einem Gummiring Kraftübungen. Da das Zimmer sehr klein ist, stieß er mit seinem Ellbogen gegen das zu nah stehende Bett.
2	First occurrence	Yes	2024-10-30	Pain	Physical strain	Abdomen	Ja	No	No	No	No	No	No	For affected individuals|For the excercise experts	Ja	Ja	-	-	<NA>	Nein	Nein	nan	No	<NA>		-	No	Acute therapy	Individual	10 to 14 years	No	No	Gym	Endurance	2. Time point	Moderate	Die 12-jährige Patientin berichtete am Folgetag nach einer Belastungseinheit auf dem Fahrradergometer bei 30-40 Watt für 8 Minuten, kombiniert mit Jonglieren mit Tüchern, von Schmerzen im Bereich der Leber. Die Schmerzen hielten bis zu 3 Tage an und wurden dem Arzt während der Visite gemeldet. Daraufhin wurde ein allgemeiner Check durchgeführt, jedoch war keine weitere Intervention erforderlich. …
1	First occurrence	No	2024-12-14	Übelkeit / Erbrechen|Weichteil-/Gewebeverletzung	Medical therapy	Innere Medizin	Nein	Yes	Yes	No	No	No	No	<NA>	Ja	Nein	Medizin	-	<NA>	Nein	Nein	Cessation	Yes	<NA>		-	No	Acute therapy	Individual	15 to 18 years	No	No	Hospital corridor	Flexibility|Coordination	1. Time point	Moderate	Die 16-jährige Patientin fühlte sich übel, als sie sich aus dem Bett mobilisierte. Während der Gangschule nach 40 Metern erbrach sie sich. Es wurde eine Magensonde eingelegt, und sie erbrach erneut. Ärzte wurden gerufen, da die Patientin Angst hatte zu ersticken. Die Magensonde musste entfernt und durch eine neue ersetzt werden.
1	First occurrence	Yes	2024-07-19	Pain|Circulatory problems	Coordination problems	Head	Ja	No	Yes	No	No	No	No	For affected individuals	Ja	Nein	Pflege	-	<NA>	Ja	U	Break	Yes	<NA>		-	No	Aftercare	Individual	15 to 18 years	No	No	Gym	Coordination	2. Time point	Average	Fußball gespielt; Pat. bewegt seine Hand beim Schießen ungeschickt und schlägt sich dabei stark selbst ins Gesicht; Er hat Schmerezn und Schwindel; Präventiv wurde von Sporttherapeutin die Kindschwester zum Abholen einbestellt
2	First occurrence	Yes	2024-12-20	Pain|Weichteil-/Gewebeverletzung	Sturzereignis	Head	Ja	No	Yes	No	No	No	No	For affected individuals	Ja	Ja	-	-	<NA>	Ja	Nein	Break	Yes	Intensity	Nur für diese Einheit	-	No	Aftercare	Group over 10	02 to 05 years	No	No	Gym	Speed	2. Time point	Average	Das Kind stolpert beim Laufspiel und stößt mit seiner Stirn gegen die Bank, wodurch ein blauer Fleck entsteht. Das Kind weint. Das Sportangebot findet an diesem Tag zusammen mit einem Weihnachtsfest statt. Der Vater ist dabei und kümmert sich sofort um das Kind. Nach einer 10-minütigen Pause spielt das Kind wieder mit und bringt sich aktiv ein.
	First occurrence	Yes	2025-01-10	Superficial injuries	Sturzereignis|Coordination problems	Lower extremities	Nein	No	Yes	No	No	No	No	<NA>	Nein	Nein	-	-	<NA>	Nein	Nein	nan	No	<NA>		-	No	Long-term therapy	Group 5 to 10	06 to 09 years	No	No	Gym	Speed	2. Time point	Good	Junge stolpert beim Laufspiel und schürft leicht mit dem knie über dn Turnhallenboden; es kommt zu einer oberflächlichen Verletzung; er erhält ein Pflaster zum "Trost"; ohne großes Aufsehen geht es weiter.
1	First occurrence	Yes	2024-10-03	Circulatory problems	Physical strain|Medical therapy	Innere Medizin	Nein	No	No	No	No	No	No	For affected individuals	Ja	Nein	-	-	<NA>	Nein	Nein	Cessation	Yes	<NA>		-	No	Acute therapy	Individual	10 to 14 years	No	No	Gym	Coordination|Strength	1. Time point	Moderate	Der Patient klettert im Kletterraum und führt weitere moderate Übungen mit einem Ball aus. Plötzlich beschreibt er Schwindel und ihm wird schummrig. Niedrige Zellwerte sind an diesem Tag bekannt. Der Junge wird im Rollstuhl zurück zur Station gebracht.
1	First occurrence	Yes	2024-08-14	Übelkeit / Erbrechen	Physical strain	Innere Medizin	Nein	No	No	No	No	No	No	<NA>	Nein	Nein	-	-	<NA>	Nein	Nein	Cessation	Yes	<NA>		-	No	Acute therapy	Individual	06 to 09 years	No	No	Gym	Relaxation	2. Time point	Average	Kind bewegt sich spielerisch mit Bällen und Ringen und Klettern; anschließend zum Abschluß wird der Wunsch geäußert in der Hängematte stark angeschubst zu werden und beschreibt anschließend Übelkeit
1	First occurrence	Yes	2024-08-24	Pain	Physical strain	Buttocks	Ja	No	No	No	No	No	No	For affected individuals	Nein	Nein	-	-	<NA>	Nein	Nein	Break	Yes	Intensity	Nur für diese Einheit	-	No	Acute therapy	Individual	10 to 14 years	No	No	Patients room	Strength	1. Time point	Moderate	Die 14-jährige Patientin fiel während des Kraftzirkels bei Squats, während sie sich am Po festhielt, auf die Matte. Sie war sehr erschrocken, da die Beinkraft fehlte. Sie musste motiviert werden, weiterzumachen. Es folgte eine Pause. Die physische Belastung war groß. Eine Akuttherapie, Einzelbehandlung und Beratung waren im Anschluss notwendig, da viele Anfragen aufkamen. Die Patientin hatte eine…
1	First occurrence	Yes	2024-11-03	Pain	Physical strain|Medical therapy	Intestine	Ja	No	No	No	No	No	No	For affected individuals	Ja	Nein	-	-	<NA>	Nein	Nein	Cessation	Yes	<NA>		-	No	Acute therapy	Individual	02 to 05 years	Yes	No	Gym	Coordination|Strength	1. Time point	Moderate	Kind nahm an einer Trampolin-Einheit im Sportraum teil. Während dieser Aktivität klagte das Kind über starke Schmerzen im Darm, geht auf Toilette und weint gant stark, da beim Stuhlgang noch stärkere Schmerzen entstanden sind. Das Kind suchte nach seiner Mutter und wirkte ängstlich. Das Kind wird zur Mutter gebracht.
1	Already present	Yes	2024-11-18	Circulatory problems|Muscle cramps	Physical strain	Full body	Nein	No	No	No	No	No	No	<NA>	Nein	Nein	-	-	<NA>	Nein	Nein	Cessation	Yes	<NA>		-	No	Acute therapy	Individual	10 to 14 years	No	No	Gym	Strength	2. Time point	Moderate	Pat nahm an einem Kraftzirkel-Training im Sportraum teil. Während der Einheit klagte er über Schwindel. Es wurde berichtet, dass dass er in nahezu jeder Einheit ähnliche Beschwerden zeigt und daher viele Pausen einlegt. Die physische Belastung des Trainings war recht intensiv. Gegen Ende der Einheit traten Muskelkrampfsymptome auf, was zum Abbruch der Aktivität führte.
1	First occurrence	Yes	2024-11-27	Circulatory problems	Physical strain	Full body	Nein	No	No	No	No	No	No	<NA>	Nein	Nein	-	-	<NA>	Nein	Nein	Cessation	Yes	<NA>		-	No	Acute therapy	Individual	06 to 09 years	No	No	Gym	Full body	2. Time point	Moderate	Kind nahm spielerisch an einer Aktivität auf der Weichbodenmatte teil. Während der Einheit begann das Kind stark zu schwitzen und klagte über Schwindel, wobei es betont wurde, dass solche Beschwerden bei ihm selten auftreten. Die Einheit war Teil eines Bewegungszirkels, wobei bekannt ist, dass das Kind zuvor bereits allergische Reaktionen in ähnlichen Situationen gezeigt hatte. Aufgrund der Besch…
1	Already present	Yes	2024-12-03	Circulatory problems	Physical strain	Full body	Nein	No	No	No	No	No	No	<NA>	Nein	Nein	-	-	<NA>	Nein	Nein	Cessation	Yes	<NA>		-	No	Acute therapy	Individual	06 to 09 years	No	No	nan	Coordination	2. Time point	Moderate	Kind zeigte sich während einer Einheit im Sportraum sehr motiviert und führte koordinativen Übungen mit Bällen im Sitzen durch. Während der Aktivität trat jedoch Übelkeit auf, woraufhin die Einheit abgebrochen wurde. Das Kind kehrte anschließend in sein Zimmer zurück, und das Pflegepersonal wurde über den Vorfall informiert.
2	First occurrence	Yes	2024-12-08	Übelkeit / Erbrechen	Psychological strain|Medical therapy	Full body	Nein	No	No	No	No	No	No	For affected individuals|For the excercise experts	Ja	Nein	-	-	<NA>	Nein	Nein	Cessation	Yes	<NA>		-	No	Acute therapy	Individual	06 to 09 years	No	No	Gym	Flexibility	1. Time point	Moderate	Kind zeigte während einer Mobilisierungsübung im Sportraum Anzeichen von Übelkeit und äußerte den Wunsch, die Einheit abzubrechen. Der Vorfall ereignete sich kurz nach der Diagnosestellung und wurde als psychische Stressreaktion interpretiert. Das Kind wies eine ausgeprägte Bewegungsangst auf, die sich in dieser Situation deutlich zeigte. Nach dem Abbruch wurde das Kind im Rollstuhl zurück in sei…
1	First occurrence	Yes	2024-12-12	Pain|Schmerzhafter Spontaneous painful bowel movement	Physical strain|Medical therapy	Intestine	Ja	No	No	No	No	No	No	<NA>	Nein	Nein	-	-	<NA>	Nein	Nein	Cessation	Yes	<NA>		-	No	Acute therapy	Individual	06 to 09 years	No	No	Gym	Full body	2. Time point	Moderate	Ein 8-jähriges Kind nahm an einer Bewegungsförderungseinheit mit spielerischem Ganzkörpertraining teil. Während der Aktivität musste die Einheit kurz unterbrochen werden, da das Kind über schmerzhaften Stuhlgang klagte. In der darauffolgenden Pause weinte das Kind viel, was auf deutliche Unwohlsein hinwies. Um das Kind zu beruhigen, wurde die Mutter hinzugezogen. Intervention eher pädagogisch.
2	First occurrence	Yes	2025-01-20	Pain	Sturzereignis|Coordination problems	Head	Ja	No	Yes	No	No	No	No	For affected individuals	Ja	Nein	Medizin	-	<NA>	Nein	Nein	Cessation	Yes	<NA>		-	No	Acute therapy	Individual	06 to 09 years	No	No	Hospital corridor	Coordination	2. Time point	Moderate	Fußballspiel mit zwei kleinen Toren im Gang. Beim letzten Schuss nach dem Schießen über den Ball gestolpert (halb darauf getreten), dann mit dem Hinterkopf an die Wand gestoßen und "nach hinten an der Wand heruntergerutscht". Er saß dann auf dem Boden und hat sich erschrocken. Am Standort lassen wir immer einen Arzt oder eine Ärztin einen Blick darauf werfen.
1	First occurrence	Yes	2025-01-15	Circulatory problems	Physical strain	Head|Innere Medizin	Nein	No	No	No	No	No	No	<NA>	Nein	Nein	-	-	<NA>	Nein	Nein	Cessation	Yes	<NA>		-	No	Weiß nicht	Individual	10 to 14 years	No	No	Patients room	Full body	2. Time point	Average	Patient hat mit mir Luftballontennis gespielt. Kann sich sportlich gut selbst einschätzen (Belastbarkeit), war sehr gut drauf. Hat nach ca. 15 Min spielen von sich aus abgebrochen, weil Schwindelgefühl auftrat
2	First occurrence	Yes	2025-03-17	Pain|Weichteil-/Gewebeverletzung	Coordination problems|Kollision	Head	Ja	No	Yes	No	No	No	No	<NA>	Nein	Nein	-	-	<NA>	Ja	Nein	Break	Yes	<NA>		-	No	Aftercare	Group 5 to 10	06 to 09 years	No	No	Outside	Coordination	2. Time point	Average	Bei uns hat letzte Woche Freitag im Nachsorgesport ein Kind einen Tennisball gegen den Kopf bekommen und wir haben dies kurz gekühlt.
1	Already present	Yes	2025-03-15	Übelkeit / Erbrechen	Physical strain|Medical therapy	Innere Medizin	Nein	No	No	No	No	No	No	<NA>	Nein	Nein	Pflege	-	<NA>	Nein	Nein	Cessation	Yes	<NA>		-	No	Acute therapy	Individual	06 to 09 years	No	No	Patients room	Coordination	2. Time point	Moderate	Kind übergibt sich beim Sport auf KMT; inhaltlich wird im Sitzen ein Reaktionsspiel für OEX und UEX (Plazebods) durchgeführt; beim Bewegen der Beinde, hält er sich den Bauch (kurz vorher Medikamente erhalten) und übergibt sich dann.
1	First occurrence	Yes	2025-03-28	Übelkeit / Erbrechen	Physical strain|Medical therapy	Innere Medizin	Nein	No	No	No	No	No	No	<NA>	Nein	Nein	-	-	<NA>	Nein	Nein	Cessation	Yes	<NA>		-	No	Acute therapy	Individual	06 to 09 years	No	No	Hospital corridor	Coordination|Speed	2. Time point	Average	Wir haben schnelles Fußball gespielt. Das Kind hatte gerade eine Chemotherapie beendet und zeigte nach etwa 25 Minuten Aktivität (15 Minuten Rollbrettfahren und 10 Minuten Fußball) Übelkeit und wollte zurück ins Zimmer.
1	First occurrence	Yes	2024-12-12	Pain	Physical strain	Back	Ja	No	No	No	No	No	Weiß nicht	<NA>	nan	Nein	-	-	<NA>	Nein	Nein	Break	Yes	Exercise selection	Für die gesamte Therapiephase	-	No	Acute therapy	Individual	10 to 14 years	No	No	Gym	Coordination	2. Time point	Average	Kind mobilisiert sich selbstständig vom Bett in den Rollstuhl. Im Spiel steht sie wiederholt eigenständig auf, um einen Ball zu holen. Beim dritten Mal gibt sie Rückenschmerzen im Lumbalbereich beim Bücken an, die über die restliche Zeit der Einheit anhalten. Kein Abbruch, aber Anpassung durch Vermeidung von weiteren vergleichbaren Bewegungen. Nach Fortsetzung des Spiels leichte Besserung der Bes…
1	First occurrence	No	2025-01-06	Nosebleed	Other	Innere Medizin	Nein	No	Weiß nicht	No	No	No	Weiß nicht	<NA>	Nein	Nein	-	-	<NA>	Nein	Nein	nan	No	<NA>		-	No	Acute therapy	Individual	06 to 09 years	No	No	Patients room	Full body	2. Time point	Good	Kind aus SZT absolviert beschwerdefrei eine Einheit spielerischer Bewegungsförderung über 20 Minuten. Fällt im Anschluss bei Pflege mit anhaltendem Nasenbluten auf. Eher unwahrscheinlich, dass dies durch Bewegung ausgelöst wurde. Heftiges und langanhaltendes Nasenbluten tritt im weiteren Therapieverlauf infolgedessen wiederholt auf, auch ohne Beteiligung von Sporttherapie.
2	First occurrence	Yes	2025-02-08	Pain	Sturzereignis|Physical strain	Lower extremities	Ja	No	Yes	No	No	No	No	<NA>	Nein	Nein	-	-	<NA>	Ja	Nein	Cessation	Yes	<NA>		-	No	Acute therapy	Individual	06 to 09 years	No	No	Gym	Endurance	2. Time point	Good	Kind verliert am Ende einer intensiven Ausdauereinheit bei einer schnellen Drehung mit Ausfallschritt das Gleichgewicht und fällt auf das Knie. Nach Erstversorgung mit Kühlpack und im Beisein ihrer Mutter scheint es sich jedoch eher erschrocken als verletzt zu haben. Nach 5 Minuten werden keine Schmerzen mehr angegeben, aber sichtlich Erschöpfung, äußert den Wunsch nach Hause zu gehen, daher Abbr…
2	First occurrence	Yes	2025-03-02	Superficial injuries	Sturzereignis	Head	Nein	No	No	No	No	No	No	For the excercise experts	Ja	Nein	Medizin	-	<NA>	Nein	Nein	Break	Yes	<NA>		-	No	Acute therapy	Individual	02 to 05 years	No	No	Hospital corridor	Endurance|Coordination	1. Time point	Good	Kind möchte auf Spielzeug-Traktor aufsteigen, trifft aber das Pedal nicht richtig mit dem Fuß und stürzt. Er landet erst mit dem Kopf auf dem Boden, überschlägt sich und kommt ins Sitzen. Er selbst scheint eher überrascht von der Situation, äußert keine Schmerzen oder sonstigen Beschwerden, steht auf und möchte weiterspielen. Kopfhaut an Aufprallstelle sichtlich gerötet, mit einem minimalen Kratz…
1	First occurrence	Yes	2025-04-30	Pain	Physical strain	Head|Innere Medizin	Ja	No	No	No	No	No	No	<NA>	Nein	Nein	-	-	<NA>	Nein	Nein	Cessation	Yes	<NA>		-	No	Acute therapy	Individual	10 to 14 years	No	No	Gym	Endurance	2. Time point	Moderate	G. fühlt sich heute vor dem Training grundsätzlich gut, wirkt jedoch etwas bedrückt. Nach der Einweisung in das Fahrradergometertraining fuhr sie 5 Minuten bei 60 Watt und 60-70 U/min. Währenddessen entwickelte sie starke Kopfschmerzen. Trotz einer Regenerationszeit von drei Minuten besserten sich die Beschwerden nicht, sodass das Training abgebrochen wurde. Ein ähnliches Bild zeigte sich bereits…
	First occurrence	Yes	2025-04-01	Severe exhaustion	Physical strain|Medical therapy	Innere Medizin	Nein	No	No	No	No	No	No	<NA>	Nein	Nein	-	-	<NA>	Nein	Nein	Cessation	Yes	<NA>		-	No	Acute therapy	Individual	02 to 05 years	No	No	Hospital corridor	Coordination	1. Time point	Moderate	J. wirkte heute lustlos und müde und klagte über leichte Bauchschmerzen. Laut Aussage der Mutter ist der aktuelle Chemotherapie-Block (Cortison) besonders intensiv, was das Verhalten von J. nachvollziehbar macht. Es erfolgte ein Spaziergang zum Sportraum sowie im Anschluss zurück auf die Station. Dort führten wir einfache Bewegungsaufgaben durch (Werfen, Fangen und Torschuss mit dem Wasserball). …
1	Already present	Yes	2025-06-14	Pain	Physical strain	Lower extremities	Ja	No	No	No	No	No	No	<NA>	Nein	Nein	-	-	<NA>	Nein	Nein	Cessation	Yes	<NA>		-	No	Long-term therapy	Individual	10 to 14 years	No	No	Gym	Endurance	1. Time point	Moderate	S. macht einen müden Eindruck, liegt unter anderem auch am Wetter und der gestrigen Sportstunde. Laufbandtraining 2x 3min und 1x 1.5min, 3min jeweils bei 4km/h. S. brach das Training vorzeitig ab, da er erschöpft war und die Beine im Fußbereich weh taten.
1	First occurrence	Yes	2025-04-29	Pain	Physical strain|Psychological strain	Abdomen	Ja	No	No	No	No	No	No	<NA>	Nein	Nein	-	-	<NA>	Nein	Nein	Cessation	Yes	<NA>		-	No	Acute therapy	Individual	10 to 14 years	No	No	Hospital corridor	Endurance	1. Time point	Moderate	S. ist heute weiterhin schlecht gelaunt und gibt Schmerzen im Bauchbereich an. Spaziergehen über die 4, das erste Stockwerk wieder über die Aufnahme zurück auf die Station 4. Im Anschluss 1 Gehrunde auf der Station 4 mit diversen Aufgaben (Marschieren, Lange und Kürze Schritte usw.) beim Gehen auf der Station 4. Die S. beendet die Stunde früher als geplant, da sie Bauchschmerzen angab, ihre Lustl…
1	Already present	Yes	2025-05-10	Pain	Physical strain|Psychological strain|Medical therapy	Abdomen	Ja	No	No	No	No	No	No	<NA>	Nein	Nein	-	-	<NA>	Nein	Nein	Cessation	Yes	<NA>		-	No	Acute therapy	Individual	06 to 09 years	No	No	Patients room	Coordination|Strength	2. Time point	Moderate	D. sieht heute, genauso wie seine Eltern etwas bedrückt aus und äußert aktuell Bauchschmerzen. Kurzes Erfragen des aktuellen Zustands, Volleyball im Sitzen. Die Bauchschmerzen haben sich während des Volleayballsspiels intensiviert und das Training müsste abgebrochen werden.
1	Already present	Yes	2025-03-12	Coughing fit	Physical strain	Innere Medizin	Nein	No	No	No	No	No	No	<NA>	Nein	Nein	Medizin	-	<NA>	Nein	Nein	Cessation	Yes	<NA>		-	No	Acute therapy	Individual	06 to 09 years	No	No	Hospital corridor	Endurance|Coordination	1. Time point	Moderate	K. macht heute einen müden Eindruck trotzdem ist sie für Sport motiviert. Spaziergang von der Station 9 zum Sportraum und wieder zurück. Tennis mit Badmintonschlägern und Luftballon für insg. 15 min. Die K. musste oft Pause machen um zu Husten (dabei scheidet sie viel Sekret ab). Die Sportstunde musste abgebrochen werden, da sie durch den starken und produktiven Husten zusätzlich intensiv Beanspr…
1	First occurrence	Yes	2025-03-16	Pain	Sturzereignis	Buttocks	Ja	No	No	No	No	No	No	<NA>	Nein	Nein	-	-	<NA>	Nein	Nein	Break	Yes	<NA>		-	No	Acute therapy	Individual	02 to 05 years	No	No	Gym	Coordination|Strength	1. Time point	Moderate	O. sieht heute frisch und fröhlich aus. Spaziergang von der Ambulanz zum Sportraum und wieder zurück. Spielerische Bewegungsförderung durch Parcours (Laufband, Sprossenwand und Balance-Stationen) und Bowling. O. absolviert eine sehr gute Sportstunde, ohne großen Pausen und in einer moderaten metabolischen Beanspruchung. O. ist beim Parcours aus der Stehposition auf den Po gefallen und dabei sich …
1	First occurrence	Yes	2025-01-06	Pain|Itching	Sturzereignis|Physical strain|Coordination problems	Buttocks	Ja	No	No	No	No	No	No	<NA>	Nein	Nein	-	-	<NA>	Nein	Nein	Cessation	Yes	<NA>		-	No	Acute therapy	Individual	06 to 09 years	No	No	Gym	Full body	1. Time point	Moderate	A. macht heute einen müden Eindruck gibt sonst keine Beschwerden an. Seine Haut ist aber trocken weswegen er sich sowohl auf den Armen als auch auf den Beinen kratzt. Fußball hin und her Schießen im Stehen sowie Volleyball mit dem Luftballon. A. kommt sehr schell an seine Belastungsgrenzen (schnelles und flachen Atmen) und macht einen erschöpften Eindruck. Nach etwa 10min Fußballschießen stolpert…
	First occurrence	Yes	2025-01-13	Pain|Weichteil-/Gewebeverletzung	Kollision	Upper extremities	Ja	No	No	No	No	No	No	<NA>	Nein	Nein	-	-	<NA>	Nein	Nein	Break	Yes	<NA>		-	No	Acute therapy	Individual	02 to 05 years	No	No	Gym	Full body	2. Time point	Moderate	E. ist heute sehr gut drauf und gibt keine Beschwerden an. Sportmix 30min: Volleyball, Völkerball und Verstecken. E. absolviert eine metabolisch anspruchsvolle Sportstunde ohne körperliche Beschwerden außer dass sie sich einmal den Finger beim Doppsen des Wasserballes weggemacht hat (keine Verletzung).
1	Already present	Yes	2025-01-29	Severe exhaustion	Physical strain|Medical therapy	Innere Medizin	Nein	No	No	No	No	No	No	<NA>	Nein	Nein	-	-	<NA>	Nein	Nein	Cessation	Yes	<NA>		-	No	Acute therapy	Individual	06 to 09 years	No	No	Patients room	Coordination	2. Time point	Moderate	A. wirkt müde und uninteressiert für Sport. Dennoch wird er zur aktiven Mobilisation aufgefordert: sitzend auf der Bettkante Fangen und Werfen vom Fußballball, Balldoppsen im Stehen. Nach 15min musste die Stunde abgebrochen werden, da er offensichtlich noch müde und schlapp ist von den letzten Fieberphasen, außerdem war er abgelenkt durch die Anwesenheit der Mutter im Zimmer. Am Nachmittag folgt …
1	First occurrence	Yes	2024-11-03	Circulatory problems	Physical strain|Medical therapy	Innere Medizin	Nein	No	No	No	No	No	No	<NA>	Nein	Nein	Eltern	-	<NA>	Nein	Nein	Cessation	Yes	<NA>		-	No	Acute therapy	Individual	06 to 09 years	No	No	Hospital corridor	Endurance	2. Time point	Average|Moderate	A. sieht etwas müde aus, "hängende" Schulter und langsamer Spaziergang; gibt aber keine Beschwerden an. Fußballtechnik-Übungen zum Aufwärmen danach Fußballspiel ohne Körperkontakt über insg. 20min. A. legte 3 Erholungspause ein, bei der letzten Pause gab er Schwindel an weswegen wir die Stunde abbrachen. Nach paar Minute Sitzen ging es ihm gut und er ging mit seinem Vater ohne weiteren Beschwerde…
1	First occurrence	Yes	2025-04-14	Circulatory problems	Physical strain|Medical therapy	Innere Medizin	Nein	No	No	No	No	No	No	For the excercise experts	Ja	Ja	-	-	<NA>	Nein	Nein	Cessation	Yes	<NA>		-	No	Long-term therapy	Individual	10 to 14 years	No	No	Hospital corridor	Endurance|Coordination	2. Time point	Moderate	Das Kind zeigt große Freude am Fußballspiel und ist sehr aktiv beteiligt. Aktuell isst es jedoch wenig aufgrund einer ausgeprägten Mukositis. Nach etwa 20 Minuten Aktivität berichtet das Kind über Schwindel. Ich setzte es daraufhin hin; der Zustand besserte sich langsam. Die Einheit wurde anschließend beendet.
1	First occurrence	Yes	2025-04-14	Pain	Kollision	Lower extremities	Ja	No	No	No	No	No	No	<NA>	Nein	Ja	-	-	<NA>	Nein	Nein	Break	Yes	Communication strategy	Ab jetzt für alle Bewegungseinheiten mit allen Patient*innen	-	No	Acute therapy	Individual	10 to 14 years	No	No	Patients room	Coordination|Strength	1. Time point	Average	Kind nach Tumor-Ex wirft Knotenball ohne Aufforderung (war eigentlich zum Ziehen gedacht) noch oben um ihn einhändig zu fangen. Dabei landet der Ball auf der OP-Wunde und es entstehen Schmerzen.
1	Already present	Yes	2025-04-17	Übelkeit / Erbrechen	Physical strain|Medical therapy	Innere Medizin	Nein	No	No	No	No	No	No	<NA>	Nein	Nein	-	-	<NA>	Nein	Nein	Cessation	Yes	<NA>		-	No	Acute therapy	Individual	15 to 18 years	No	No	Gym	Endurance|Coordination	2. Time point	Average	Der Patient leidet seit längerer Zeit stark unter Übelkeit und ist dadurch stark beeinträchtigt. Am betreffenden Tag zeigte sich zunächst eine stabile Verfassung - die Übelkeit war erträglich. Daher unternahmen wir den Versuch, gemeinsam zum Tischtennis-Spielen in die Turnhalle zu gehen. Nach etwa 40 Minuten musste die Aktivität jedoch abgebrochen werden, da es dem Patienten deutlich schlechter g…
1	Already present	Yes	2025-04-17	Pain	Sturzereignis	Back|Coccyx	Ja	No	No	No	No	No	No	For the excercise experts	Ja	Ja	-	-	<NA>	Nein	Nein	Break	Yes	<NA>		-	No	Acute therapy	Individual	18+ years	No	No	Patients room	Coordination	2. Time point	Average	Der Patient nimmt an der Sporttherapie an der Bettkante teil. Aufgrund seiner neuen Prothese war er zunächst grundsätzlich zurückhaltend und wollte sich nicht aktiv beteiligen. Er spricht kein Deutsch, weshalb die Kommunikation eingeschränkt ist. Während eines Spiels mit dem Trampolino beugt sich der Patient weit nach vorne und rutscht dabei vom Bett. Er kann sich jedoch mit den Händen am Bett ab…
1	First occurrence	Yes	2025-04-23	Übelkeit / Erbrechen	Physical strain|Environmental conditions|Medical therapy	Innere Medizin	Nein	No	No	No	No	No	No	For affected individuals	Ja	Nein	Medizin	-	<NA>	Nein	Nein	Cessation	Yes	<NA>		-	No	Acute therapy	Group 2-5	06 to 09 years	No	No	Hospital corridor	Full body	2. Time point	Good	Das Kind erhielt Ambisome und nahm am Sport teil. Es trug eine FFP2-Maske und lehnte das Angebot einer Pause mehrfach ab. Es äußerte plätzlich, es sei erschöpft, wollte direkt zu seiner Mutter und klagte über Übelkeit. Kurz darauf setzte es sich zur Therapeutin und erbrach sich wenig später. Auf Rückfrage hin verneinten die behandelnden Ärztin einen Zusammenhang mit der Gabe von Ambisome. Nach et…
1	First occurrence	Yes	2025-05-06	Pain|Psychological stress reaction	Sturzereignis|Coordination problems	Lower extremities	Ja	No	No	No	No	No	No	For affected individuals	Ja	Ja	-	-	<NA>	Nein	Nein	Cessation	Yes	<NA>		-	No	Acute therapy	Group 2-5	10 to 14 years	No	No	Hospital corridor	Coordination	2. Time point	Average	Zwei Pat. waren vor der Tagesklinik und haben sich mit Therapuet einen Ball zugeworfen, ergänzt durch Zwischenübungen. Beim Versuch, den Ball auf dem Kopf zu balancieren, geriet eine Patientin/ein Patient aus dem Gleichgewicht, stürzte und streifte dabei eine Bank mit dem Bein. Sie erschrak stark und zeigte sich enttäuscht über den erlebten Leistungsverlust. Ein Kühlakku wurde abgelehnt. Die Pati…
4	First occurrence	Yes	2025-02-05	Pain|Weichteil-/Gewebeverletzung	Sturzereignis|Coordination problems	Hals	Ja	Yes	Yes	No	No	No	Yes	For affected individuals|For parents des Betroffenen|BeIn the treatment team|For the excercise experts	Ja	Weiß nicht	Medizin	-	<NA>	Nein	Nein	nan	No	<NA>		-	No	Aftercare	Individual	18+ years	No	No	Outside	Coordination	2. Time point	Average	Während einer Kurvenfahrt auf Skiern verlor Felix die Kontrolle, was zu einem Sturz führte. Der genaue Moment des Aufpralls wurde von der Aufsichtsperson nicht beobachtet. Unmittelbar nach dem Sturz zeigte Felix keine äußerlich sichtbaren Verletzungen, war ansprechbar und nicht desorientiert. Er klagte lediglich über leichte Kopfschmerzen. Nach einer kurzen Pause konnte der Unterricht in gemeinsa…
1	Already present	Yes	2025-04-23	Übelkeit / Erbrechen|Psychological stress reaction	Physical strain|Medical therapy	Innere Medizin	Nein	No	No	No	No	No	No	For affected individuals|For parents des Betroffenen	Ja	Nein	Psychosozialer Dienst	-	<NA>	Nein	Nein	Cessation	Yes	<NA>		-	No	Acute therapy	Individual	10 to 14 years	No	No	Gym	Endurance	1. Time point	Good	Bereits nach dem Gang über den Flur trat Übelkeit auf, die sich im Verlauf der Einheit verstärkte. Das Kind zeigte Angst vor der Strecke zu Fuß und litt unter starken Nebenwirkungen. Mit Hilfe der Motivation konnte das Kind zum Sportraum gehen, wobei die Übelkeit deutlich zunahm. Aufgrund der ausgeprägten Übelkeit und Angst wurde die Stunde abgebrochen. Die Mutter ist ebenfalls wegen einer Angste…
1	First occurrence	Yes	2025-06-24	Pain|Schmerzhafter Spontaneous painful bowel movement	Physical strain|Medical therapy	Intestine	Ja	No	No	No	No	No	No	<NA>	Nein	Nein	-	-	<NA>	Nein	Nein	Break	Yes	<NA>		-	No	Acute therapy	Individual	02 to 05 years	No	No	Gym	Full body	2. Time point	Good	Während einer Parcours-Einheit verspürte das Kind plötzlich starken Toilettendrang. Es verließ die Einheit gemeinsam mit dem Vater. Dort kam es zu stark schmerzhaftem Stuhlgang.
1	First occurrence	Yes	2025-06-24	Pain	Kollision	Lower extremities	Ja	No	No	No	No	No	No	<NA>	Nein	Ja	-	-	<NA>	Nein	Nein	Break	Yes	<NA>		-	No	Acute therapy	Individual	06 to 09 years	No	No	Gym	Coordination	1. Time point	Good	Ein Kind wollte unbedingt an der Einheit teilnehmen und kam in Winterstiefeln. Diese mussten vor Beginn ausgezogen werden. Beim Ausziehen stieß es sich mit dem großen Zeh an einer Bank und begann daraufhin stark zu weinen. Der Vorfall ereignete sich noch vor Beginn der eigentlichen Therapieeinheit.
1	First occurrence	Yes	2025-06-24	Psychological stress reaction	Psychological strain	Innere Medizin	Nein	No	No	No	No	No	No	For affected individuals|For parents des Betroffenen	Ja	Nein	Psychosozialer Dienst	-	<NA>	Nein	Nein	Break	Yes	Exercise selection|Intensity|Motivationsstrategie|Communication strategy	Nur für diese Einheit	-	No	Acute therapy	Individual	15 to 18 years	No	No	Patients room	Relaxation	1. Time point	Moderate	Die Patientin erlitt eine Angst- bzw. Stressattacke mit ausgeprägter Bewegungsangst. Die Mutter war während der Einheit im Zimmer. Das Mädchen hatte sich zuvor längere Zeit nicht bewegt, klagte über Übelkeit, würgte und fühlte sich zunehmend schlechter. Es ist davon auszugehen, dass es sich um eine stressbedingte Reaktion handelte, die ausgelöst wurde, weil das Mädchen sich bewegn sollte. Sie spr…
1	First occurrence	Yes	2025-06-24	Severe exhaustion	Physical strain|Medical therapy|Coordination problems	Lower extremities	Nein	No	No	No	No	No	No	For affected individuals|For the excercise experts	Ja	Nein	-	-	<NA>	Nein	Nein	Break	Yes	Exercise selection|Intensity	Ab jetzt für alle Bewegungseinheiten mit allen Patient*innen	-	No	Acute therapy	Individual	10 to 14 years	No	No	Gym	Coordination	2. Time point	Average|Moderate	Die Patientin zeigte sich in insgesamt schlechtem Trainingszustand mit schweren Nebenwirkungen, jedoch mit großer Motivation. Das Gangbild war auffällig und mit Stolpergefahr verbunden. Spielerische, koordinative Elemente sollten dahingehend ansetzten und machten ihr anfangs Spaß, führten jedoch schnell zu Überforderung. Die Patientin stolperte, die Beine sackten plötzlich weg, sie erschrak sich …
1	Already present	Yes	2025-06-24	Übelkeit / Erbrechen	Physical strain|Medical therapy	Innere Medizin	Nein	No	No	No	No	No	No	For affected individuals	Ja	Nein	-	-	<NA>	Nein	Nein	Cessation	Yes	<NA>		-	No	Acute therapy	Individual	10 to 14 years	No	No	Gym	Full body	2. Time point	Moderate	Überschreitet häufig ihre individuelle Belastungsgrenze. Zu Beginn der Einheit ging es ihr allerdings gut. Sie befindet sich aktuell im Chemoblock. Am Ende der Stunde kam es nach einem intensiven Badmintonspiel zu starker Übelkeit. Die Einheit war insgesamt sehr lang: etwa 50 Minuten Kraftzirkel, gefolgt vom Abschlussspiel Badminton.
1	First occurrence	Yes	2025-06-24	Pain|Muscle soreness	Physical strain	Lower extremities	Ja	No	No	No	No	No	No	<NA>	Nein	Nein	-	-	<NA>	Nein	Nein	nan	No	<NA>		-	No	Acute therapy	Individual	15 to 18 years	No	No	Gym	Full body	2. Time point	Average	Das Training fand aufgrund von Iso auf dem Zimmer statt. Die Patientin war dabei gut belastbar. Am nächsten Tag klagte sie über starken Muskelkater in der Wade nach einbeinigen Wadenheber-Übungen. Die Sporteinheit am folgenden Tag wurde daher abgesagt. Später war jedoch wieder alles unauffällig. Es fand außerdem ein Gespräch über persönliche Belastungsgrenzen statt.
1	First occurrence	Yes	2025-06-24	Pain	Physical strain|Medical therapy	Back	Ja	No	No	No	No	No	No	For affected individuals	Ja	Nein	-	-	<NA>	Nein	Nein	Break	Yes	Exercise selection|Intensity|Equipment	Nur für diese Einheit	-	No	Acute therapy	Individual	06 to 09 years	No	No	Gym	Endurance|Coordination	1. Time point	Average	Das Kind zeigte sich unauffällig. Drei Tage zuvor war eine Lumbalpunktion durchgeführt worden. Nach dem Trampolinspringen klagte das Kind über starke Rückenschmerzen im Bereich der Punktionsstelle. Trotzdem wollte die Patientin unbedingt weitermachen. Es erfolgte anschließend ein moderates Gleichgewichtstraining.
1	Already present	Yes	2025-06-24	Übelkeit / Erbrechen	Physical strain|Medical therapy	Innere Medizin	Nein	No	No	No	No	No	No	<NA>	Nein	Nein	-	-	<NA>	Nein	Nein	Break	Yes	Exercise selection|Intensity	Nur für diese Einheit	-	No	Acute therapy	Individual	06 to 09 years	No	No	Patients room	Relaxation|Full body	2. Time point	Moderate	Bereits zu Beginn war das Kind sehr motviviert, obwohl es sich körperlich nicht gut fühlte. Es bestand starke Übelkeit, und das Kind wurde im Verlauf zunehmend ruhiger. Der inhaltliche Schwerpunkt lag auf einer niedrig-intensiven Beinkräftigung. Die Übelkeit war weiterhin vorhanden und steigerte sich im Verlauf. Die Einheit wurde schließlich durch den BFK abgebrochen. Anschließend fand nur noch e…
1	First occurrence	Yes	2025-06-20	Psychological stress reaction	Psychological strain|Coordination problems	Innere Medizin	Nein	No	No	No	No	No	No	<NA>	Nein	Nein	-	-	<NA>	Nein	Nein	Cessation	Yes	<NA>		-	No	Aftercare	Group 2-5	10 to 14 years	No	No	Outside	Coordination	1. Time point	Average	Es kam beim Rudern zu einer Panikattacke, noch im Ruderraum im Ruderkasten und vor dem Einstieg ins Wasser. Das Kind (neu; kannte das Sportangebot von Station nicht, da es nur ambulant behandelt wurde) fühlte sich stark überfordert, stieg weinend aus dem Boot aus. Die Therapeutin griff ein, beruhigte und nahm den Druck heraus. Anschließend meldete die Familie das Kind vom Rudern ab. Als Auslöser …
2	First occurrence	Yes	2025-06-18	Pain|Weichteil-/Gewebeverletzung	Sturzereignis|Psychological strain	Head|Upper extremities	Ja	No	Yes	No	No	No	No	<NA>	Nein	Ja	Medizin	-	<NA>	Ja	Nein	Cessation	Yes	<NA>		-	No	Acute therapy	Group 2-5	02 to 05 years	No	No	Gym	Full body	2. Time point	Moderate	Zustand nach Stammzelltransplantation; zwei Geschwister (Jetzt Geschwister 1) erstmalig zum Sport aus dem Isolationszimmer im Sportraum. Beim Sitzen auf der Bank verloren beide kurzzeitig das Gleichgewicht und kippten seitlich weg. Es entsteht eine Beule am Kopf und Schmerzen an den Armen.
2	First occurrence	Yes	2025-03-18	Pain	Physical strain	Back	Ja	No	Yes	No	No	No	No	For affected individuals|For parents des Betroffenen|BeIn the treatment team	Ja	Nein	Medizin	-	<NA>	Nein	Nein	Cessation	Yes	<NA>		-	No	Acute therapy	Individual	06 to 09 years	No	No	Gym	Full body	2. Time point	Moderate	Zustand nach Stammzelltransplantation; zwei Geschwister (Jetzt Geschwister 2) erstmalig zum Sport aus dem Isolationszimmer im Sportraum. Beim Sitzen auf der Bank verloren beide kurzzeitig das Gleichgewicht und kippten seitlich weg. Es entsteht eine Beule am Kopf und Schmerzen an den Armen.
1	Already present	No	2025-02-06	Übelkeit / Erbrechen	Medical therapy	Innere Medizin	Nein	No	No	No	No	No	No	<NA>	Nein	Nein	-	-	<NA>	Nein	Nein	Cessation	Yes	<NA>		-	No	Acute therapy	Individual	10 to 14 years	No	No	Patients room	Coordination	1. Time point	Moderate	Beim Switch-Spiel kommt es zu Übelkeit.
1	First occurrence	Yes	2024-06-04	Pain	Sturzereignis|Environmental conditions	Lower extremities	Ja	No	No	No	No	No	No	<NA>	Nein	Nein	-	-	<NA>	Nein	Nein	Break	Yes	<NA>		-	No	Aftercare	Group 5 to 10	02 to 05 years	No	No	Hospital corridor	Endurance	2. Time point	Good	Rutschiger Boden beim Gruppentraining im Foyer der Kinderklinik; beim rennspiel rutscht das Kind weg und stürzt aufs Knie: kurzes Weinen; anschließnd geht alles problemlos weiter
1	Already present	No	2025-04-23	Pain	Medical therapy	Abdomen	Ja	No	No	No	No	No	No	For affected individuals	Ja	Nein	-	-	<NA>	Nein	Nein	Cessation	Yes	<NA>		-	No	Acute therapy	Individual	06 to 09 years	No	No	Patients room	Coordination	1. Time point	Good	Die Patientin gibt heute Bauchschmerzen an, die seit gestern Abend bestehen und von Fieber begleitet wurden. Eine spielerische Bewegungsförderung wurde nach 10 Minuten abgebrochen, da die Bauchschmerzen weiterhin bestanden. Diese waren nicht stärker ausgeprägt als vor der Sportstunde, klangen jedoch auch nicht ab. Der Abbruch erfolgte aufgrund der Schmerzen und des daraus resultierenden allgemein…
1	First occurrence	Yes	2025-06-02	Circulatory problems	Physical strain|Psychological strain	Innere Medizin	Nein	No	No	No	No	No	No	For affected individuals|For the excercise experts	Ja	Nein	-	-	<NA>	Nein	Nein	Cessation	Yes	<NA>		-	No	Acute therapy	Individual	15 to 18 years	No	No	Gym	Strength	nan	Good	Die Patientin macht einen müden Eindruck und wirkt blass. Spaziergang von der Ambulanz zum Sportraum und zurück wurde durchgeführt. Krafttraining: 2 × 15 Wiederholungen an der Brustpresse mit 20 kg, Rudern und Latzug mit jeweils 30 kg. Beim Latzug trat nach dem ersten Satz ein moderates Schwindelgefühl auf, das sich zwar nach einigen Minuten besserte, jedoch weiterhin bestand. Das Training wurde …
1	First occurrence	Yes	2025-06-02	Pain	Physical strain|Medical therapy	Abdomen	Ja	No	No	No	No	No	No	<NA>	Nein	Nein	Pflege	-	<NA>	Nein	Nein	Cessation	Yes	<NA>		-	No	Acute therapy	Individual	15 to 18 years	No	No	Patients room	Strength	1. Time point	Moderate	- Niedrigintensive, kraftorientierte Trainingseinheit UEx (Einzeltraining im Stationszimmer) - Kind entwickelt Bauchkrämpfe (Schmerzskala 5-6) nach ca. 15min, möchte sich daraufhin lieber wieder hinlegen; Stundenabbruch aber sonst keine direkten Konsequenzen - Beschwerden wurden zuvor nicht angegeben, sind also im Verlauf der Einheit neu aufgetreten, aber fraglich, ob durch Sport induziert - kein…
1	Already present	Yes	2025-06-26	Übelkeit / Erbrechen	Physical strain|Medical therapy	Innere Medizin	Nein	No	No	No	No	No	No	For the excercise experts	Ja	Nein	-	-	<NA>	Nein	Nein	nan	No	<NA>		-	No	Acute therapy	Individual	10 to 14 years	No	No	Gym	Coordination	2. Time point	Good	Kind hatte bereits vor der Sporteinheit Übelkeit, wollte dennoch gerne teilnehmen, da es Sport sehr liebt. Auf dem Hinweg sowie während der Sporteinheit (Kicker, BABA, Slackline) verlief alles problemlos. Nach etwa 60 Minuten traten wir den Rückweg an. Auf dem Rückweg kam es zum Erbrechen. Nach einer kurzen Pause setzte das Kind den Rückweg fort und begab sich anschließend ins Spielzimmer.
1	Already present	Yes	2025-04-23	Pain	Sturzereignis|Coordination problems	Lower extremities	Ja	No	No	No	No	No	No	<NA>	Nein	Nein	-	-	<NA>	Nein	Nein	Break	Yes	<NA>		-	No	Acute therapy	Individual	06 to 09 years	No	No	Patients room	Coordination	2. Time point	Average	Während Sporttherapie im isolierten Zimmer Sturz auf die Knie, während Gangschule ins Stolpern geraten und nach vorne auf die Knie gefallen
1	First occurrence	Yes	2025-06-20	Pain	Sturzereignis|Coordination problems	Buttocks	Ja	No	No	No	No	No	No	For affected individuals	Ja	Nein	-	-	<NA>	Nein	Nein	nan	No	<NA>		-	No	Acute therapy	Individual	10 to 14 years	No	No	Gym	Coordination	2. Time point	Moderate	während Sporttherapie im Sportraum der Station. während Tischtennisspiel auf der kleinen Platte, ist der Ball neben ihm auf dem Boden aufgekommen und beim schnellen Umdrehen und Aufheben das Gleichgewicht verloren. Sturz auf das Gesäß, konnte sich gut abfangen und ist nirgends anders gegen gestoßen. Therapie wurde anschließend direkt weiter fortgeführ.
1	First occurrence	Yes	2025-07-02	Circulatory problems	Physical strain	Innere Medizin	Nein	No	No	nan	No	No	No	<NA>	Nein	Nein	-	-	<NA>	Nein	Nein	Cessation	Yes	<NA>		-	No	Acute therapy	Individual	15 to 18 years	No	No	Gym	Endurance	2. Time point	Good	15-Jähriger pat mit Keimzelltumor: 10min radergometer, anschließend Ringefangen- und Werfen; dann Schwindel und Kreislaufbeschwerden
2	First occurrence	Yes	2025-07-29	Pain	Physical strain	Lower extremities	Ja	No	Yes	No	No	No	Yes	<NA>	Nein	Nein	Medizin|Psychosozialer Dienst	-	<NA>	Nein	Nein	Einheit war sowieso vorbei	Yes	Weiteres	Für die nächsten Einheiten (da das AE rückwirkend auftrat	-	No	Acute therapy	Individual	06 to 09 years	No	No	Gym	Full body	Nach Abschluß der Therapie	Good	9-jähriger Patient mit Rezidiv und Synovialtumor an der Wirbelsäule. Nach körperlicher Belastung klagte er über einschießende Schmerzen im Bein, vermutlich vom Tumor ausgehend. Bei Verzicht auf Sporttherapie sind abends keine Schmerzen vorhanden. Der Tumorchirurg hat den Befund kontrolliert. Solange keine neurologischen Ausfälle auftreten, besteht aktuell kein operativer Handlungsbedarf. Empfohle…

## Sheet: Tabelle1
	[01.01] CTCAE	[01.02] Date	[01.03] Exercise-related	[02.02] Type	[02.03] Trigger	[02.04] Affected body parts	[03.01] Pain	[03.02] With hospitalization	[03.03] Medical follow-up treatment	[03.04] With delayed therapy protocol	[03.05] Life-saving intervention	[03.06] Increased care needs	[03.07] With medication administration	[03.08.01] Affected person	[03.08] Occurrence of fear and uncertainty	[03.09] Structural adjustment	[03.10.01] Approver	[03.11] Application RICE rule (Rest, Ice, Compression, Elevation)	[03.12] With observation	[03.13.01] Stop or Break	[03.13] Stop	[03.14.01] Adaptations intensity	[03.14] Adaptations	[03.16] Death	[05.01] Therapy phase	[05.02] Group size	[05.03] Age	[05.04] Online	[05.05] As part of testing	[05.06] Setting	[05.07] Main motor skill	[05.08] Time point	[05.09] Training condition
	2	New onset	yes	Nausea/vomiting	Physical strain|Medical therapy	Internal organ	no	no	yes	no	no	no	no	Among the affected individuals	yes	no	-	no	no	Cessation	yes	<NA>	no	no	Acute treatment	Individual	15 to 18 years	no	no	Patients room	Strength	2. Time point	Average
	1	Pre-existing and aggravated	yes	Pain	Physical strain|Medical therapy	Head	yes	no	yes	no	no	no	Don´t know	<NA>	no	no	nurse	no	no	Cessation	yes	<NA>	no	no	Acute treatment	Individual	<NA>	no	no	Gym	Endurance|Coordination	<NA>	<NA>
	1	New onset	yes	Circulatory problems	Physical strain|Medical therapy	Internal organ	no	no	no	no	no	no	no	<NA>	no	no	-	no	no	Break	yes	Intensity	yes	no	Acute treatment	Individual	<NA>	no	no	Gym	Full body	<NA>	<NA>
	1	New onset	yes	Itching	Physical strain	Internal organ	no	no	no	no	no	no	Don’t know	<NA>	no	no	-	no	no	Break	yes	Exercise selection|Intensity	yes	no	Acute treatment	Individual	<NA>	no	no	Patients room	Flexibility|Coordination	<NA>	<NA>
	1	Pre-existing and aggravated	no	Nausea/vomiting	Physical strain|Medical therapy	Internal organ	no	no	no	no	no	no	no	<NA>	no	no	-	no	no	Cessation	yes	<NA>	no	no	Acute treatment	Individual	15 to 18 years	no	no	Patients room	Flexibility	2. Time point	<NA>
	1	New onset	yes	Circulatory problems	Physical strain|Environmental conditions	Internal organ	no	no	no	no	no	no	no	<NA>	no	no	-	no	no	Cessation	yes	<NA>	no	no	Acute treatment	Individual	<NA>	no	no	<NA>	<NA>	<NA>	<NA>
	1	Pre-existing and aggravated	yes	Pain	Physical strain	Lower extremities	yes	no	no	no	no	no	Don´t know	<NA>	no	yes	nurse	yes	no	<NA>	no	<NA>	no	no	Acute treatment	Individual	15 to 18 years	no	yes	Hospital corridor	Endurance	2. Time point	Average
	1	New onset	yes	Soft-tissue injury	Collision	Lower extremities	no	no	no	no	no	no	no	<NA>	no	yes	physician	no	no	<NA>	no	<NA>	no	no	Acute treatment	Individual	06 to 09 years	no	yes	Gym	Endurance	2. Time point	Average
	1	New onset	yes	Pain	Coordination problems	Lower extremities	yes	no	no	no	no	no	no	<NA>	no	no	-	no	no	Break	yes	Communication strategy	yes	no	Acute treatment	Individual	02 to 05 years	no	no	Gym	Coordination	1. Time point	Good
	1	New onset	yes	Pain	Fall event	Back	yes	no	no	no	no	no	no	<NA>	no	no	-	no	no	Cessation	yes	<NA>	no	no	Acute treatment	Individual	<NA>	no	no	Gym	Coordination|Strength	<NA>	<NA>
	1	New onset	yes	Pain	Physical strain|Medical therapy	Chest	yes	no	no	no	no	no	no	<NA>	no	no	-	no	no	Break	yes	Exercise selection	yes	no	Acute treatment	Individual	10 to 14 years	no	no	Gym	Coordination	1. Time point	Average
	1	New onset	yes	Pain	Physical strain|Medical therapy	Abdomen	yes	no	no	no	no	no	Don´t know	<NA>	no	no	-	no	no	Cessation	yes	<NA>	no	no	Acute treatment	Individual	06 to 09 years	no	no	Gym	Endurance	1. Time point	Moderate
	1	Pre-existing and aggravated	yes	Pain	Physical strain|Medical therapy	Abdomen	yes	no	no	no	no	no	no	<NA>	no	no	-	no	no	Break	yes	<NA>	no	no	Acute treatment	Individual	06 to 09 years	no	no	Patients room	Coordination|Speed	1. Time point	Moderate
	1	New onset	yes	Pain	Physical strain|Medical therapy	Abdomen	yes	no	no	no	no	no	no	<NA>	no	no	-	no	no	Cessation	yes	<NA>	no	no	Acute treatment	Individual	<NA>	no	no	Gym	<NA>	<NA>	<NA>
	1	New onset	yes	Nausea/vomiting	Physical strain|Medical therapy	Internal organ	no	no	no	no	no	no	no	Among the affected individuals	yes	no	-	no	no	Cessation	yes	<NA>	no	no	Acute treatment	Individual	<NA>	no	no	<NA>	Full body	<NA>	<NA>
	1	Pre-existing and aggravated	no	Nausea/vomiting	Physical strain|Medical therapy	Internal organ	no	no	no	no	no	no	no	<NA>	no	no	-	no	no	Cessation	yes	<NA>	no	no	Acute treatment	Individual	06 to 09 years	no	no	Patients room	Flexibility	1. Time point	Moderate
	1	New onset	yes	Nausea/vomiting|Circulatory problems	Physical strain|Medical therapy	Internal organ	no	no	no	no	no	no	Don´t know	<NA>	no	no	-	no	no	Cessation	yes	<NA>	no	no	Acute treatment	Individual	<NA>	no	no	Patients room	Flexibility|Coordination	1. Time point	<NA>
	2	New onset	yes	Pain|Soft-tissue injury	Fall event	Head	yes	no	yes	no	no	no	Don´t know	Among the affected individuals|Among the treatment team	yes	yes	physician	yes	yes	Cessation	yes	<NA>	no	no	Maintenance	Individual	02 to 05 years	no	no	Gym	Full body	<NA>	<NA>
	1	New onset	yes	Nausea/vomiting|Circulatory problems|Psychological stress reaction	Psychological strain|Medical therapy	Internal organ	no	no	no	no	no	no	no	<NA>	no	no	-	no	no	Cessation	yes	<NA>	no	no	Acute treatment	Individual	10 to 14 years	no	yes	Patients room	Coordination	1. Time point	Average
	1	New onset	yes	Pain	Physical strain	Lower extremities	yes	no	no	no	no	no	no	<NA>	no	no	-	no	no	Break	yes	Exercise selection	yes	no	Post-treatment	Individual	15 to 18 years	yes	no	At home (via telemedicine)	Strength	2. Time point	Good
	2	New onset	yes	Pain|Soft-tissue injury	Fall event	Lower extremities	yes	no	yes	no	no	no	Don´t know	<NA>	no	no	physiotherapist	yes	no	Break	yes	<NA>	no	no	Post-treatment	Group over 10	<NA>	no	no	Gym	Coordination|Speed	<NA>	<NA>
	2	New onset	yes	Pain|Soft-tissue injury	Fall event	Upper extremities	yes	no	yes	no	no	no	no	<NA>	no	no	-	yes	no	Break	yes	<NA>	no	no	Post-treatment	Group over 10	<NA>	no	no	Gym	Coordination|Speed	<NA>	<NA>
	2	New onset	yes	Pain|Soft-tissue injury	Fall event	Head	yes	no	yes	no	no	no	no	Among the parents	yes	no	-	no	no	Break	yes	<NA>	no	no	Post-treatment	Group 5 to 10	02 to 05 years	no	no	Gym	Coordination	2. Time point	Average
	1	New onset	yes	Pain	Collision	Upper extremities	yes	no	no	no	no	no	no	Among the affected individuals|Among the treatment team	yes	no	-	no	no	Cessation	yes	<NA>	no	no	Acute treatment	Individual	06 to 09 years	no	no	Hospital corridor	Endurance|Coordination	2. Time point	Good
	2	New onset	yes	Pain	Physical strain|Medical therapy	Abdomen	yes	no	yes	no	no	no	Don´t know	<NA>	no	no	nurse	no	no	Cessation	yes	<NA>	no	no	Acute treatment	Individual	15 to 18 years	no	no	Gym	Endurance	2. Time point	Moderate
	1	New onset	yes	Pain	Fall event|Coordination problems	Lower extremities	yes	no	no	no	no	no	no	<NA>	no	no	-	no	no	Cessation	yes	<NA>	no	no	Acute treatment	Individual	<NA>	no	no	Hospital corridor	Endurance|Coordination	<NA>	<NA>
	1	New onset	yes	Pain	Fall event|Coordination problems	Lower extremities	yes	no	no	no	no	no	no	<NA>	no	no	-	no	no	Break	yes	<NA>	no	no	Acute treatment	Individual	<NA>	no	no	Hospital corridor	Endurance|Coordination	<NA>	<NA>
	1	New onset	yes	Circulatory problems	Physical strain|Environmental conditions	Internal organ	no	no	no	no	no	no	no	<NA>	no	no	nurse	no	no	Cessation	yes	<NA>	no	no	Acute treatment	Individual	<NA>	no	no	Hospital corridor	Endurance|Coordination	<NA>	<NA>
	2	New onset	yes	Pain|Superficial injuries	Fall event|Coordination problems	Upper extremities|Buttocks	yes	no	no	no	no	no	no	<NA>	no	yes	nurse	no	no	Break	yes	Exercise selection	yes	no	Acute treatment	Individual	06 to 09 years	no	no	Patients room	Coordination|Speed	2. Time point	Moderate
	1	New onset	yes	Pain|Superficial injuries	Coordination problems	Lower extremities	yes	no	yes	no	no	no	no	Among the affected individuals|Among the parents|Among the treatment team	yes	no	-	no	no	Break	yes	Exercise selection|Intensity	yes	no	Acute treatment	Individual	10 to 14 years	no	no	Hospital corridor	Endurance|Coordination	1. Time point	Moderate
	1	New onset	no	Pain	Physical strain|Medical therapy	Head	yes	no	no	no	no	no	Don´t know	<NA>	no	no	-	no	no	Cessation	yes	<NA>	no	no	Acute treatment	Individual	10 to 14 years	no	no	Gym	Endurance|Strength	1. Time point	Moderate
	2	New onset	yes	Pain|Soft-tissue injury	Fall event	Head	yes	no	yes	no	no	no	Don´t know	Among the affected individuals	yes	no	physician	yes	no	Cessation	yes	<NA>	no	no	Acute treatment	Individual	<NA>	no	no	Hospital corridor	Endurance	<NA>	<NA>
	2	Pre-existing and aggravated	no	Circulatory problems	Medical therapy	Internal organ	no	no	yes	no	no	no	Don´t know	Among the affected individuals	yes	no	nurse	no	no	<NA>	no	<NA>	no	no	Acute treatment	Individual	10 to 14 years	no	no	Patients room	Coordination	2. Time point	Moderate
	2	Pre-existing and aggravated	no	Nausea/vomiting	Physical strain|Medical therapy	Internal organ	no	no	no	no	no	no	no	Among the affected individuals	yes	no	physician	no	no	Cessation	yes	<NA>	no	no	Acute treatment	Individual	10 to 14 years	no	no	Hospital corridor	Coordination	2. Time point	Average
	2	New onset	yes	Pain|Superficial injuries	Fall event	Lower extremities	yes	no	yes	no	no	no	Don´t know	<NA>	no	no	physician	no	no	Break	yes	<NA>	no	no	Post-treatment	Group over 10	<NA>	no	no	Outside	Endurance	<NA>	<NA>
	2	Pre-existing and aggravated	yes	Pain	Physical strain	Lower extremities	yes	no	yes	no	no	no	no	<NA>	no	no	-	yes	no	Break	yes	Exercise selection	yes	no	Post-treatment	Individual	<NA>	yes	no	At home (via telemedicine)	Endurance	<NA>	<NA>
	1	New onset	yes	Pain	Physical strain	Lower extremities	yes	no	no	no	no	no	no	<NA>	no	no	-	no	no	Break	yes	<NA>	no	no	Post-treatment	<NA>	<NA>	no	yes	At home (via telemedicine)	Full body	<NA>	<NA>
	1	Pre-existing and aggravated	yes	Pain	Physical strain	Lower extremities	yes	no	no	no	no	no	no	<NA>	no	no	-	no	no	Break	yes	<NA>	no	no	Post-treatment	<NA>	<NA>	no	no	Outside	Full body	<NA>	<NA>
	1	New onset	yes	Superficial injuries	Fall event	Lower extremities	yes	no	no	no	no	no	no	<NA>	no	no	-	no	no	Break	yes	Exercise selection|Intensity	yes	no	Post-treatment	<NA>	<NA>	no	no	Outside	Endurance|Coordination	<NA>	<NA>
	1	New onset	yes	Pain	Physical strain	Back	yes	no	no	no	no	no	no	<NA>	no	no	-	no	no	Break	yes	Exercise selection	yes	no	Post-treatment	<NA>	<NA>	no	no	Gym	Full body	<NA>	<NA>
	1	New onset	yes	Nausea/vomiting	Physical strain|Medical therapy	Internal organ	no	no	no	no	no	no	no	<NA>	no	no	-	no	no	Cessation	yes	<NA>	no	no	Acute treatment	Individual	<NA>	no	no	Hospital corridor	Full body	<NA>	<NA>
	2	Pre-existing and aggravated	yes	Pain|Muscle soreness	Physical strain	Lower extremities	yes	no	yes	no	no	no	no	<NA>	no	no	-	no	no	<NA>	no	<NA>	no	no	Acute treatment	Individual	15 to 18 years	no	no	Gym	Strength	2. Time point	Moderate
	1	New onset	no	Pain	Physical strain|Medical therapy	Lower extremities	yes	no	no	no	no	no	no	<NA>	no	no	physician	no	no	Cessation	yes	<NA>	no	no	Acute treatment	Individual	15 to 18 years	no	no	Patients room	Flexibility	2. Time point	Moderate
	1	New onset	yes	Pain	Physical strain|Medical therapy	Lower extremities	yes	no	no	no	no	no	no	<NA>	no	no	physician	no	no	Cessation	yes	<NA>	no	no	Acute treatment	Individual	15 to 18 years	no	no	Patients room	Flexibility	2. Time point	Moderate
	1	Pre-existing and aggravated	yes	Pain	Physical strain|Medical therapy	Back	yes	no	no	no	no	no	Don´t know	<NA>	no	no	-	no	no	Cessation	yes	<NA>	no	no	Acute treatment	Individual	15 to 18 years	no	no	Patients room	Coordination|Strength	1. Time point	Moderate
	2	New onset	yes	Pain	Physical strain|Medical therapy	Abdomen	yes	no	yes	no	no	no	no	<NA>	no	no	-	no	no	Cessation	yes	<NA>	no	no	Acute treatment	Individual	<NA>	no	no	Gym	Flexibility|Coordination	1. Time point	<NA>
	1	New onset	no	Pain	Medical therapy|Other	Head	no	no	no	no	no	no	Don´t know	<NA>	no	no	parents	no	no	<NA>	no	<NA>	no	no	Acute treatment	Individual	15 to 18 years	no	no	Gym	Endurance|Flexibility	2. Time point	Average
	1	New onset	yes	Pain|Itching	Physical strain|Collision	Coccyx	yes	no	no	no	no	no	no	<NA>	no	no	nurse	no	no	Break	yes	Exercise selection	yes	no	Acute treatment	Individual	15 to 18 years	no	no	Patients room	Flexibility	1. Time point	Moderate
	2	Pre-existing and aggravated	no	Pain|Psychological stress reaction	Physical strain|Psychological strain|Coordination problems	Lower extremities	yes	no	no	no	no	no	<NA>	Among the affected individuals|with refusal of further exercise therapy	yes	no	-	no	no	Cessation	yes	<NA>	no	no	Acute treatment	Individual	02 to 05 years	no	<NA>	Patients room	Flexibility|Strength	1. Time point	Moderate
	1	New onset	yes	Pain|Soft-tissue injury	Coordination problems	Buttocks	yes	no	no	no	no	no	no	<NA>	no	no	-	no	no	Break	yes	Exercise selection	yes	no	Acute treatment	Individual	06 to 09 years	no	no	Patients room	Coordination|Strength	2. Time point	Moderate
	1	Pre-existing and aggravated	yes	Enuresis	Physical strain|Medical therapy	Internal organ	no	no	no	no	no	no	no	<NA>	no	no	nurse	no	no	Break	yes	Exercise selection	yes	no	Acute treatment	Individual	10 to 14 years	no	no	Patients room	<NA>	<NA>	<NA>
	1	New onset	yes	Pain	Physical strain|Collision	Back	yes	no	no	no	no	no	no	Among the affected individuals	yes	no	-	no	no	Break	yes	Equipment	yes	no	Acute treatment	Individual	06 to 09 years	no	no	Gym	Coordination|Strength	1. Time point	Average
	2	New onset	yes	Pain|Soft-tissue injury	Fall event|Coordination problems	Head|Buttocks	yes	no	yes	no	no	no	no	<NA>	no	no	physician	no	yes	Cessation	yes	<NA>	no	no	Acute treatment	Individual	02 to 05 years	no	no	Patients room	Full body	1. Time point	Average
	1	New onset	yes	Pain|Soft-tissue injury	Fall event|Coordination problems	Buttocks	yes	no	no	no	no	no	no	Among the affected individuals	yes	no	-	no	yes	Break	yes	<NA>	no	no	Acute treatment	Individual	06 to 09 years	no	no	Patients room	Coordination|Strength	2. Time point	Moderate
	2	Pre-existing and aggravated	no	Pain	Physical strain|Medical therapy	Abdomen	yes	no	yes	no	no	no	yes	Among the parents	yes	no	physician	no	no	Break	yes	<NA>	no	no	Acute treatment	Individual	02 to 05 years	no	no	Gym	Full body	2. Time point	Moderate
	2	New onset	yes	Pain|Soft-tissue injury	Fall event	Head	yes	no	yes	no	no	no	no	Among the affected individuals	yes	yes	-	yes	no	Break	yes	Intensity	yes	no	Post-treatment	Group over 10	02 to 05 years	no	no	Gym	Speed	2. Time point	Average
	1	New onset	yes	Nausea/vomiting|Circulatory problems	Physical strain|Environmental conditions	Internal organ	no	no	no	no	no	no	no	<NA>	no	no	-	no	no	Cessation	yes	<NA>	no	no	Acute treatment	Individual	<NA>	no	no	Hospital corridor	Full body	<NA>	<NA>
	1	New onset	yes	Circulatory problems	Physical strain|Medical therapy	Internal organ	no	no	no	no	no	no	no	Among the affected individuals	yes	no	-	no	no	Cessation	yes	<NA>	no	no	Acute treatment	Individual	10 to 14 years	no	no	Gym	Coordination|Strength	1. Time point	Moderate
	1	New onset	yes	Pain	Physical strain	Buttocks	yes	no	no	no	no	no	no	Among the affected individuals	no	no	-	no	no	Break	yes	Intensity	yes	no	Acute treatment	Individual	10 to 14 years	no	no	Patients room	Strength	1. Time point	Moderate
	1	New onset	no	Nausea/vomiting|Soft-tissue injury	Medical therapy	Internal organ	no	yes	yes	no	no	no	no	<NA>	yes	no	physician	no	no	Cessation	yes	<NA>	no	no	Acute treatment	Individual	15 to 18 years	no	no	Hospital corridor	Flexibility|Coordination	1. Time point	Moderate
	1	New onset	yes	Pain	Physical strain	Lower extremities	yes	no	no	no	no	no	Don’t know	<NA>	no	no	-	no	no	Break	yes	Exercise selection	yes	no	Acute treatment	Individual	<NA>	no	no	Patients room	Flexibility|Coordination	<NA>	<NA>
	1	New onset	yes	Pain|Schmerzhafter Spontaneous painful bowel movement	Physical strain|Medical therapy	Intestine	yes	no	no	no	no	no	no	<NA>	no	no	-	no	no	Cessation	yes	<NA>	no	no	Acute treatment	Individual	06 to 09 years	no	no	Gym	Full body	2. Time point	Moderate
	2	New onset	yes	Pain|Superficial injuries|Soft-tissue injury	Fall event	Head|Upper extremities	yes	no	yes	no	no	no	no	<NA>	no	no	-	yes	no	Break	yes	<NA>	no	no	Post-treatment	Group 5 to 10	06 to 09 years	no	no	Gym	Speed	2. Time point	Average
	2	New onset	yes	Pain|Soft-tissue injury	Fall event|Coordination problems	Upper extremities	yes	no	yes	no	no	no	<NA>	Among the affected individuals	yes	no	-	no	no	Break	yes	<NA>	no	no	Post-treatment	Group 2-5	06 to 09 years	no	no	Gym	Coordination	2. Time point	Good
	1	New onset	yes	Pain	Psychological strain|Collision	Lower extremities	yes	no	no	no	no	no	no	Among the affected individuals|with refusal of further exercise therapy	yes	no	physician	no	no	Cessation	yes	<NA>	no	no	Post-treatment	Individual	06 to 09 years	no	no	Hospital corridor	Flexibility|Strength	2. Time point	Good
	1	New onset	<NA>	Nausea/vomiting	Physical strain|Medical therapy	Internal organ	no	no	no	no	no	no	no	<NA>	no	no	-	no	no	Cessation	yes	<NA>	no	no	Acute treatment	Individual	<NA>	no	no	<NA>	<NA>	<NA>	<NA>
	1	New onset	yes	Nausea/vomiting	Physical strain|Medical therapy	Internal organ	no	no	no	no	no	no	no	<NA>	no	no	nurse	no	no	Cessation	yes	<NA>	no	no	Maintenance	Individual	06 to 09 years	no	no	Hospital corridor	Full body	2. Time point	Average
	1	Pre-existing and aggravated	yes	Nausea/vomiting	Physical strain|Medical therapy	Internal organ	no	no	no	no	no	no	no	<NA>	no	no	-	no	no	Break	yes	Exercise selection|Intensity	yes	no	Acute treatment	Individual	15 to 18 years	no	no	Hospital corridor	Endurance|Strength	2. Time point	Moderate
	1	New onset	yes	Pain	Fall event|Physical strain	Lower extremities	yes	no	no	no	no	no	no	<NA>	no	no	nurse	no	no	Break	yes	<NA>	no	no	Acute treatment	Individual	06 to 09 years	no	no	Hospital corridor	Full body	1. Time point	Average
	1	New onset	yes	Pain|Soft-tissue injury	Coordination problems	Lower extremities	yes	no	no	no	no	no	Don´t know	<NA>	no	no	-	no	no	Break	yes	<NA>	no	no	Acute treatment	Individual	<NA>	no	no	<NA>	Coordination	<NA>	<NA>
	1	New onset	yes	Nausea/vomiting	Physical strain|Medical therapy	Internal organ	no	no	no	no	no	no	no	<NA>	no	no	-	no	no	Cessation	yes	<NA>	no	no	Acute treatment	Individual	06 to 09 years	no	no	Hospital corridor	Full body	2. Time point	Average
	1	New onset	yes	Pain|Circulatory problems	Coordination problems	Head	yes	no	yes	no	no	no	no	Among the affected individuals	yes	no	nurse	yes	U	Break	yes	<NA>	no	no	Post-treatment	Individual	15 to 18 years	no	no	Gym	Coordination	2. Time point	Average
	1	New onset	no	Pain	Physical strain|Psychological strain|Medical therapy	Abdomen	yes	no	no	no	no	no	no	Among the affected individuals|Among the treatment team	yes	no	-	no	no	Cessation	yes	<NA>	no	no	Acute treatment	Individual	06 to 09 years	no	no	Hospital corridor	Endurance|Coordination	1. Time point	Moderate
	1	New onset	yes	Pain	Fall event	Buttocks	yes	no	no	no	no	no	no	Among the affected individuals|Among the treatment team	yes	no	-	no	no	Break	yes	Exercise selection|Equipment	yes	no	Acute treatment	Individual	06 to 09 years	no	no	Hospital corridor	Endurance|Coordination	2. Time point	Moderate
	2	New onset	yes	Pain	Coordination problems	Head	yes	no	no	no	no	no	Don´t know	Among the affected individuals|Among the parents	yes	no	physician	no	no	Break	yes	<NA>	no	no	Acute treatment	Individual	06 to 09 years	no	no	Patients room	Endurance|Coordination	2. Time point	Moderate
	1	Pre-existing and aggravated	no	Nausea/vomiting	Physical strain|Medical therapy	Internal organ	no	no	no	no	no	no	no	<NA>	no	no	-	no	no	Cessation	yes	<NA>	no	no	Acute treatment	Individual	15 to 18 years	no	no	Patients room	Flexibility|Strength	2. Time point	Moderate
	1	New onset	yes	Pain	Collision	Upper extremities	yes	no	no	no	no	no	no	<NA>	no	no	-	no	no	Break	yes	Setting	yes	no	Acute treatment	Individual	02 to 05 years	yes	no	Patients room	Coordination	1. Time point	Moderate
	1	New onset	yes	Muscle soreness	Physical strain	Full body	yes	no	no	no	no	no	no	<NA>	no	no	-	no	no	<NA>	no	<NA>	no	no	Acute treatment	Individual	10 to 14 years	no	no	Hospital corridor	Strength	2. Time point	Moderate
	2	New onset	yes	Pain|Soft-tissue injury	Fall event	Upper extremities	yes	no	yes	no	no	no	no	<NA>	no	no	physician	yes	no	Break	yes	<NA>	no	no	Post-treatment	Group over 10	10 to 14 years	no	no	Gym	Endurance|Coordination	2. Time point	Moderate
	1	New onset	yes	Pain	Physical strain	Lower extremities	yes	no	no	no	no	no	no	<NA>	no	no	physician	no	no	Break	yes	Exercise selection	yes	no	Acute treatment	Individual	<NA>	no	no	Gym	Strength	<NA>	<NA>
	1	New onset	yes	Muscle soreness	Physical strain	Full body	yes	no	no	no	no	no	no	Among the affected individuals|Among the treatment team|with refusal of further exercise therapy	yes	no	-	no	no	<NA>	no	<NA>	no	no	Acute treatment	Individual	06 to 09 years	no	no	Hospital corridor	Full body	<NA>	Moderate
	1	New onset	yes	Pain	Fall event|Coordination problems	Chest	yes	no	no	no	no	no	no	Among the affected individuals	yes	no	nurse	no	no	Break	yes	<NA>	no	no	Acute treatment	Individual	<NA>	no	no	<NA>	<NA>	<NA>	<NA>
	1	New onset	yes	Pain	Physical strain|Coordination problems	Lower extremities	yes	no	no	no	no	no	no	Among the affected individuals|Among the parents|Among the treatment team	yes	no	-	no	no	Break	yes	Exercise selection|Intensity	yes	no	Acute treatment	Individual	06 to 09 years	no	no	Patients room	Coordination|Strength	1. Time point	Moderate
	1	New onset	yes	Nausea/vomiting	Physical strain|Medical therapy	Internal organ	no	no	no	no	no	no	no	<NA>	no	no	-	no	no	Break	yes	Exercise selection|Intensity	yes	no	Acute treatment	Individual	10 to 14 years	yes	no	At home (via telemedicine)	Strength	2. Time point	Average
	1	New onset	yes	Nausea/vomiting	Physical strain	Internal organ	no	no	no	no	no	no	no	<NA>	no	no	-	no	no	Cessation	yes	<NA>	no	no	Acute treatment	Individual	06 to 09 years	no	no	Gym	Relaxation	2. Time point	Average
	1	Pre-existing and aggravated	no	Pain	Medical therapy	Upper extremities	yes	no	Don´t know	no	no	no	no	<NA>	no	no	-	no	no	Break	yes	<NA>	no	no	Acute treatment	Individual	02 to 05 years	no	no	Hospital corridor	Coordination	2. Time point	Moderate
	1	New onset	no	Pain	Physical strain|Medical therapy	Abdomen|Coccyx	yes	no	no	no	no	no	no	Among the affected individuals	yes	no	-	no	no	Break	yes	Exercise selection	yes	no	Acute treatment	Individual	02 to 05 years	no	no	Patients room	Coordination	2. Time point	Don’t know
	1	Pre-existing and aggravated	no	Pain	Physical strain|Psychological strain	Abdomen	yes	no	no	no	no	no	no	<NA>	no	no	-	no	no	Cessation	yes	<NA>	no	no	Acute treatment	Individual	10 to 14 years	no	no	Patients room	Coordination	1. Time point	Moderate
	1	New onset	yes	Superficial injuries	Fall event|Environmental conditions	Lower extremities	yes	no	no	no	no	no	no	Among the affected individuals|with refusal of further exercise therapy	yes	yes	-	no	no	<NA>	no	<NA>	no	no	Acute treatment	Individual	02 to 05 years	no	no	Hospital corridor	Endurance|Coordination	2. Time point	Good
	1	New onset	yes	Nausea/vomiting	Physical strain|Medical therapy	Internal organ	no	no	no	no	no	no	no	Among the affected individuals	yes	no	-	no	no	Cessation	yes	<NA>	no	no	Acute treatment	Individual	02 to 05 years	no	no	Hospital corridor	Endurance	1. Time point	Good
	1	Pre-existing and aggravated	yes	Soft-tissue injury	Medical therapy|Collision	Head	yes	no	no	no	no	no	no	<NA>	no	no	-	no	no	<NA>	no	<NA>	no	no	Acute treatment	Group 2-5	02 to 05 years	no	no	Patients room	Coordination	2. Time point	Moderate
	1	New onset	yes	Pain	Physical strain	Back	yes	no	no	no	no	no	Don´t know	<NA>	no	no	-	no	no	Break	yes	Exercise selection	yes	no	Acute treatment	Individual	10 to 14 years	no	no	Gym	Coordination	2. Time point	Average
	1	Pre-existing and aggravated	no	Nausea/vomiting	Medical therapy	Internal organ	no	no	no	no	no	no	no	<NA>	no	no	-	no	no	Cessation	yes	<NA>	no	no	Acute treatment	Individual	10 to 14 years	no	no	Hospital corridor	Endurance	1. Time point	Good
	1	New onset	yes	Severe exhaustion	Physical strain|Medical therapy	Internal organ	no	no	no	no	no	no	no	<NA>	no	no	-	no	no	Cessation	yes	<NA>	no	no	Acute treatment	Individual	06 to 09 years	no	no	Hospital corridor	Strength	1. Time point	Average
	1	New onset	no	Circulatory problems|Severe exhaustion	Physical strain|Medical therapy	Full body|Internal organ	no	no	Don´t know	no	no	no	no	<NA>	no	no	-	no	no	Cessation	yes	<NA>	no	no	Acute treatment	Individual	06 to 09 years	no	no	Patients room	Flexibility	1. Time point	Moderate
	1	New onset	yes	Circulatory problems	Physical strain	Full body	no	no	no	no	no	no	no	<NA>	no	no	-	no	no	Cessation	yes	<NA>	no	no	Acute treatment	Individual	06 to 09 years	no	no	Gym	Full body	2. Time point	Moderate
	1	New onset	yes	Pain	Fall event|Medical therapy	Chest	yes	no	no	no	no	no	no	<NA>	no	no	-	no	no	Break	yes	Communication strategy	yes	no	Acute treatment	Individual	02 to 05 years	no	no	Hospital corridor	Endurance|Coordination	2. Time point	Good
	1	Pre-existing and aggravated	yes	Circulatory problems	Physical strain	Full body	no	no	no	no	no	no	no	<NA>	no	no	-	no	no	Cessation	yes	<NA>	no	no	Acute treatment	Individual	06 to 09 years	no	no	<NA>	Coordination	2. Time point	Moderate
	2	New onset	yes	Nausea/vomiting	Psychological strain|Medical therapy	Full body	no	no	no	no	no	no	no	Among the affected individuals|Among the exercise experts	yes	no	-	no	no	Cessation	yes	<NA>	no	no	Acute treatment	Individual	06 to 09 years	no	no	Gym	Flexibility	1. Time point	Moderate
	2	New onset	yes	Pain	Coordination problems	Lower extremities	yes	no	yes	no	no	no	no	Among the affected individuals	yes	no	-	yes	no	Break	yes	Exercise selection|Equipment	yes	no	Acute treatment	Individual	06 to 09 years	no	no	Patients room	Coordination	2. Time point	Moderate
	1	New onset	yes	Pain	Physical strain	Lower extremities	yes	no	no	no	no	no	no	<NA>	no	no	-	no	no	Cessation	yes	<NA>	no	no	Acute treatment	Individual	06 to 09 years	no	no	<NA>	<NA>	2. Time point	<NA>
	2	New onset	yes	Itching	Medical therapy	Back	no	no	yes	no	no	no	no	<NA>	no	no	-	no	no	Cessation	yes	<NA>	no	no	Post-treatment	Individual	15 to 18 years	no	no	Hospital corridor	Strength	2. Time point	Average
	1	New onset	yes	Pain|Superficial injuries	Fall event	Lower extremities	yes	no	no	no	no	no	no	<NA>	no	no	-	no	no	Cessation	yes	<NA>	no	no	Acute treatment	Individual	06 to 09 years	no	no	Hospital corridor	Speed	2. Time point	Moderate
	1	New onset	no	nosebleed	Medical therapy	Head	no	no	no	no	no	no	Don´t know	<NA>	no	no	nurse	no	no	Cessation	yes	<NA>	no	no	Acute treatment	Individual	<NA>	no	no	Gym	Endurance	<NA>	Moderate
	1	New onset	yes	Pain	Coordination problems	Back|Buttocks	yes	no	no	no	no	no	no	Among the affected individuals|Among the treatment team	yes	no	-	no	no	Break	yes	Exercise selection|Intensity	yes	no	Acute treatment	Individual	06 to 09 years	no	no	Hospital corridor	Coordination	1. Time point	Good
	2	New onset	yes	Pain	Physical strain	Back|Abdomen	yes	no	no	no	no	no	no	<NA>	no	no	physician	no	no	<NA>	no	<NA>	no	no	Acute treatment	Individual	10 to 14 years	no	no	Hospital corridor	Full body	2. Time point	Moderate
	2	New onset	no	Pain|Superficial injuries|Soft-tissue injury	Environmental conditions|Collision	Head	yes	no	yes	no	no	no	no	Among the affected individuals|Among the exercise experts	yes	no	nurse	no	no	Cessation	yes	<NA>	no	no	Acute treatment	Individual	02 to 05 years	no	no	Hospital corridor	Endurance	2. Time point	Average
	1	New onset	yes	Enuresis	Physical strain|Medical therapy	Internal organ	no	no	no	no	no	yes	no	<NA>	no	no	-	no	no	Break	yes	<NA>	no	no	Acute treatment	Individual	02 to 05 years	no	no	Patients room	Flexibility	1. Time point	Average
	1	New onset	yes	Coughing fit|Psychological stress reaction	Physical strain|Psychological strain	Internal organ	no	no	no	no	no	no	no	Among the affected individuals	yes	no	-	no	no	Cessation	yes	<NA>	no	no	Acute treatment	Individual	10 to 14 years	no	no	Gym	Flexibility	1. Time point	Average
	3	Pre-existing and aggravated	no	Pain	Physical strain	Full body	yes	no	yes	no	no	yes	yes	<NA>	<NA>	no	physician	no	no	Break	yes	<NA>	no	no	Acute treatment	Individual	18+ years	no	no	Gym	Coordination	2. Time point	Moderate
	1	New onset	yes	Psychological stress reaction	Psychological strain	Internal organ	no	no	no	no	no	no	Don’t know	Among the affected individuals|Among the treatment team	yes	no	-	no	no	Break	yes	Exercise selection|Intensity|Communication strategy	yes	no	Acute treatment	Individual	<NA>	no	no	Patients room	Flexibility	1. Time point	Moderate
	1	New onset	yes	Pain|Circulatory problems|Muscle soreness	Fall event|Psychological strain	Internal organ	yes	no	no	no	no	no	no	Among the affected individuals	yes	no	-	no	no	Cessation	yes	<NA>	no	no	Acute treatment	Individual	10 to 14 years	no	no	Gym	Endurance|Strength	2. Time point	Moderate
	1	New onset	yes	Pain|Muscle soreness	Physical strain	Lower extremities	yes	no	no	no	no	no	Don´t know	<NA>	no	no	-	no	no	<NA>	no	<NA>	no	no	Acute treatment	Individual	<NA>	no	no	Gym	Endurance	2. Time point	<NA>
	1	New onset	no	Circulatory problems	Physical strain|Medical therapy	Internal organ	no	no	yes	no	no	no	Don´t know	Among the affected individuals|Among the exercise experts	yes	no	physician	no	yes	Cessation	yes	<NA>	no	no	Acute treatment	Individual	<NA>	no	no	<NA>	Endurance	1. Time point	<NA>
	1	New onset	yes	Nausea/vomiting	Physical strain|Medical therapy	Internal organ	no	no	no	no	no	no	no	<NA>	no	no	-	no	no	Cessation	yes	<NA>	no	no	Acute treatment	Individual	<NA>	no	no	Gym	Endurance|Flexibility	<NA>	<NA>
	1	New onset	yes	Severe exhaustion	Physical strain	Lower extremities	no	no	no	no	no	no	no	Among the affected individuals	yes	no	-	no	no	<NA>	no	<NA>	no	no	Acute treatment	Individual	10 to 14 years	no	no	Gym	Flexibility	2. Time point	Moderate
	2	New onset	yes	nosebleed	Physical strain	Internal organ	no	no	no	no	no	no	no	Among the affected individuals	yes	no	-	yes	no	Cessation	yes	<NA>	no	no	Acute treatment	Individual	15 to 18 years	no	no	Gym	Strength	2. Time point	Moderate
	1	New onset	yes	Circulatory problems	Physical strain|Medical therapy	Internal organ	no	no	no	no	no	no	no	<NA>	no	no	-	no	no	Break	yes	Intensity	yes	no	Acute treatment	Individual	15 to 18 years	no	no	Gym	Endurance	1. Time point	Moderate
	1	New onset	no	Psychological stress reaction	Psychological strain|Medical therapy	Internal organ	no	no	no	no	no	no	no	Among the affected individuals	yes	yes	Psychosozialer Dienst	no	no	Cessation	yes	<NA>	no	no	Post-treatment	Individual	06 to 09 years	no	no	Hospital corridor	Flexibility|Coordination	1. Time point	Average
	1	Pre-existing and aggravated	yes	Circulatory problems|Muscle cramps	Physical strain	Full body	no	no	no	no	no	no	no	<NA>	no	no	-	no	no	Cessation	yes	<NA>	no	no	Acute treatment	Individual	10 to 14 years	no	no	Gym	Strength	2. Time point	Moderate
	2	New onset	yes	Pain	Physical strain|Medical therapy	Head	yes	no	yes	no	no	no	Don´t know	<NA>	no	no	nurse	no	no	Cessation	yes	<NA>	no	no	Acute treatment	Individual	10 to 14 years	no	no	Patients room	Full body	2. Time point	Average
	1	New onset	yes	Circulatory problems	Physical strain|Medical therapy	Internal organ	no	no	no	no	no	no	<NA>	Among the affected individuals	yes	no	-	no	no	Cessation	yes	<NA>	no	no	Acute treatment	Individual	18+ years	no	no	Gym	Coordination	2. Time point	Moderate
	1	New onset	yes	Pain|Superficial injuries	Fall event|Environmental conditions	Lower extremities	yes	no	no	no	no	no	no	<NA>	no	yes	-	no	no	Break	yes	Setting	yes	no	Acute treatment	Individual	10 to 14 years	no	no	Outside	Endurance|Coordination	1. Time point	Average
	2	New onset	yes	Circulatory problems	Physical strain	Internal organ	no	no	yes	no	no	no	<NA>	Among the affected individuals|Among the exercise experts	yes	no	physician	no	no	Cessation	yes	<NA>	no	no	Acute treatment	Individual	18+ years	no	no	Gym	Endurance	2. Time point	Moderate
	1	New onset	yes	Soft-tissue injury	Fall event|Physical strain	Head	yes	no	no	no	no	no	no	<NA>	no	no	physician	no	no	Break	yes	<NA>	no	no	Maintenance	Group 5 to 10	18+ years	no	no	Outside	Coordination|Strength	2. Time point	Moderate
	2	New onset	yes	Superficial injuries	Fall event|Coordination problems	Head	yes	no	yes	no	no	no	no	<NA>	no	no	-	no	no	<NA>	no	<NA>	no	no	Post-treatment	Individual	18+ years	no	no	Outside	Coordination|Strength	1. Time point	Moderate
	2	New onset	yes	Soft-tissue injury	Fall event|Physical strain|Coordination problems	Lower extremities	yes	no	yes	no	no	no	yes	Among the affected individuals|with refusal of further exercise therapy	yes	no	physician	yes	no	Break	yes	<NA>	no	no	Post-treatment	Group 5 to 10	18+ years	no	no	Outside	Coordination|Strength	2. Time point	Good
	2	New onset	yes	Superficial injuries	Fall event	Lower extremities	yes	no	yes	no	no	no	Don´t know	<NA>	no	yes	physician	no	no	Break	yes	<NA>	no	no	Post-treatment	Group 5 to 10	<NA>	no	no	Outside	Coordination|Strength	<NA>	<NA>
	2	New onset	yes	Pain|Soft-tissue injury	Fall event	Lower extremities	yes	no	yes	no	no	no	no	<NA>	no	no	physician	no	no	Cessation	yes	<NA>	no	no	Post-treatment	Group over 10	15 to 18 years	no	no	Gym	Coordination|Strength	2. Time point	<NA>
	1	New onset	yes	Nausea/vomiting	Physical strain|Medical therapy	Internal organ	no	no	no	no	no	no	no	<NA>	no	no	-	no	no	Cessation	yes	<NA>	no	no	Acute treatment	Individual	15 to 18 years	no	no	<NA>	Coordination|Strength	<NA>	<NA>
	2	New onset	yes	Pain	Physical strain|Medical therapy	Lower extremities	yes	no	yes	no	no	no	no	<NA>	no	no	-	yes	no	Cessation	yes	<NA>	no	no	Acute treatment	Individual	02 to 05 years	no	no	<NA>	Coordination	<NA>	<NA>
	1	New onset	yes	Pain	Fall event	Head	yes	no	no	no	no	no	no	<NA>	no	no	-	no	no	Cessation	yes	<NA>	no	no	Acute treatment	Individual	02 to 05 years	no	no	Gym	Endurance|Coordination	<NA>	<NA>
	1	New onset	yes	Pain|Superficial injuries	Fall event|Coordination problems	Head|Upper extremities	yes	no	yes	no	no	no	Don’t know	<NA>	no	no	physician	no	yes	Break	yes	Exercise selection	yes	no	Acute treatment	Individual	06 to 09 years	no	no	Outside	Coordination|Strength	1. Time point	Moderate
	2	New onset	yes	Pain	Physical strain	Lower extremities	yes	no	yes	no	no	no	Don´t know	Among the affected individuals|with refusal of further exercise therapy	yes	no	physiotherapist	yes	no	Cessation	yes	<NA>	no	no	Acute treatment	Individual	10 to 14 years	no	no	Gym	Strength	2. Time point	<NA>
	1	New onset	yes	Pain	Physical strain|Medical therapy	Head	yes	no	no	no	no	no	Don´t know	<NA>	no	no	-	no	no	Cessation	yes	<NA>	no	no	Acute treatment	Individual	06 to 09 years	no	no	<NA>	<NA>	<NA>	<NA>
	2	Pre-existing and aggravated	no	Nausea/vomiting	Physical strain|Medical therapy	Internal organ	no	no	yes	no	no	no	<NA>	Among the affected individuals	yes	no	-	no	no	Cessation	yes	<NA>	no	no	Acute treatment	Individual	10 to 14 years	no	no	Hospital corridor	Endurance|Strength	1. Time point	Moderate
	1	New onset	yes	Nausea/vomiting	Physical strain|Medical therapy	Internal organ	no	no	no	no	no	no	no	<NA>	no	no	nurse	no	no	Cessation	yes	<NA>	no	no	Acute treatment	Individual	06 to 09 years	no	no	Gym	Full body	1. Time point	Moderate
	1	Pre-existing and aggravated	yes	Coughing fit	Physical strain	Internal organ	no	no	yes	no	no	no	Don’t know	<NA>	no	no	-	no	no	Break	yes	Exercise selection|Intensity	yes	no	Acute treatment	Individual	10 to 14 years	no	no	Gym	Full body	1. Time point	Moderate
	3	New onset	yes	Bone injuries	Fall event	Lower extremities	yes	Don´t know	yes	no	no	yes	yes	Among the affected individuals|Among the parents|Among the treatment team	yes	no	physician	yes	no	Cessation	yes	<NA>	no	no	Post-treatment	Individual	15 to 18 years	no	no	Gym	Coordination|Strength	1. Time point	Moderate
	2	New onset	yes	Pain|Superficial injuries	Fall event	Chest	yes	no	yes	no	no	no	Don´t know	Among the affected individuals|Among the exercise experts	yes	no	nurse	no	no	Cessation	yes	<NA>	no	no	Acute treatment	Individual	<NA>	no	no	Gym	<NA>	<NA>	<NA>
	1	Pre-existing and aggravated	yes	Coughing fit	Physical strain	Internal organ	yes	no	no	no	no	no	Don´t know	<NA>	no	no	parents	no	no	Cessation	yes	<NA>	no	no	Acute treatment	Individual	06 to 09 years	no	no	Patients room	Endurance|Coordination	2. Time point	Average
	1	New onset	yes	Nausea/vomiting	Physical strain|Medical therapy	Internal organ	no	no	no	no	no	no	no	<NA>	no	no	-	no	no	Cessation	yes	<NA>	no	no	Acute treatment	Individual	<NA>	no	no	<NA>	<NA>	<NA>	<NA>
	1	Pre-existing and aggravated	yes	Nausea/vomiting	Physical strain|Medical therapy	Internal organ	no	no	no	no	no	no	no	<NA>	no	no	-	no	no	Cessation	yes	<NA>	no	no	Acute treatment	Individual	10 to 14 years	no	no	Patients room	<NA>	<NA>	<NA>
	1	New onset	yes	Circulatory problems	Physical strain|Medical therapy	Internal organ	no	no	no	no	no	no	no	<NA>	no	no	-	no	no	Break	yes	Exercise selection|Intensity	yes	no	Acute treatment	Individual	<NA>	no	no	<NA>	<NA>	<NA>	<NA>
	1	New onset	yes	Circulatory problems	Physical strain|Medical therapy	Internal organ	no	no	no	no	no	no	no	<NA>	no	no	-	no	no	Break	yes	Exercise selection|Intensity	yes	no	Acute treatment	Individual	<NA>	no	no	<NA>	Coordination	<NA>	<NA>
	1	New onset	yes	Circulatory problems	Physical strain|Medical therapy	Internal organ	no	no	no	no	no	no	no	<NA>	no	no	-	no	no	Cessation	yes	<NA>	no	no	Acute treatment	Individual	10 to 14 years	no	no	Hospital corridor	Endurance|Coordination	1. Time point	Average
	1	New onset	yes	Pain|Nausea/vomiting|Circulatory problems	Physical strain|Medical therapy	Internal organ	yes	no	no	no	no	no	no	Among the affected individuals|with refusal of further exercise therapy	yes	no	-	no	no	Cessation	yes	<NA>	no	no	Acute treatment	Individual	10 to 14 years	no	no	Gym	Coordination|Strength	1. Time point	Moderate
	1	New onset	yes	Circulatory problems	Physical strain|Medical therapy	Internal organ	no	no	no	no	no	no	no	<NA>	no	no	-	no	no	Break	yes	Intensity	yes	no	Acute treatment	Individual	<NA>	no	no	<NA>	<NA>	<NA>	<NA>
	1	New onset	yes	Circulatory problems	Physical strain	Internal organ	no	no	no	no	no	no	Don´t know	<NA>	no	no	-	no	no	Cessation	yes	<NA>	no	no	Acute treatment	Individual	02 to 05 years	no	no	Patients room	Full body	2. Time point	Average
	1	Pre-existing and aggravated	no	Nausea/vomiting|Coughing fit	Physical strain|Medical therapy	Internal organ	no	no	no	no	no	no	no	<NA>	no	no	-	no	no	Cessation	yes	<NA>	no	no	Acute treatment	Individual	10 to 14 years	no	no	Patients room	Endurance	1. Time point	Moderate
	1	New onset	no	Nausea/vomiting	Physical strain|Medical therapy	Internal organ	no	no	no	no	no	no	no	<NA>	no	no	-	no	no	Break	yes	<NA>	no	no	Acute treatment	Individual	02 to 05 years	no	no	Patients room	Coordination	1. Time point	Average
	1	New onset	no	Pain	Physical strain	Upper extremities	yes	no	no	no	no	no	no	Among the affected individuals|with refusal of further exercise therapy	yes	no	-	no	no	Break	yes	<NA>	no	no	Acute treatment	Individual	10 to 14 years	no	no	Hospital corridor	Coordination	1. Time point	Moderate
	1	Pre-existing and aggravated	yes	Pain	Physical strain	Back	yes	no	no	no	no	no	no	Among the affected individuals|Among the treatment team	yes	no	-	no	no	Break	yes	Exercise selection	yes	no	Acute treatment	Individual	10 to 14 years	no	no	Gym	Coordination|Speed	1. Time point	Don’t know
	1	New onset	yes	Circulatory problems|Severe exhaustion	Physical strain|Medical therapy	Internal organ	no	no	no	no	no	no	Don´t know	<NA>	no	no	-	no	no	<NA>	no	<NA>	no	no	Acute treatment	Individual	10 to 14 years	yes	no	At home (via telemedicine)	Full body	1. Time point	Average
	2	New onset	yes	Muscle soreness	Physical strain	Full body	yes	no	no	no	no	no	no	<NA>	no	no	-	no	no	<NA>	no	<NA>	no	no	Maintenance	Individual	10 to 14 years	yes	no	At home (via telemedicine)	Strength	2. Time point	Average
	2	Pre-existing and aggravated	no	Pain	Fall event	Back	yes	no	yes	no	no	no	no	Among the affected individuals	yes	no	-	no	no	Cessation	yes	<NA>	no	no	Acute treatment	Individual	02 to 05 years	no	no	Hospital corridor	Coordination	2. Time point	Moderate
	1	New onset	yes	Pain	Fall event	Lower extremities	yes	no	no	no	no	no	no	<NA>	no	no	-	no	no	Break	yes	<NA>	no	no	Maintenance	Individual	06 to 09 years	no	no	Hospital corridor	Coordination|Speed	2. Time point	Average
	3	New onset	yes	Pain|Bone injuries	Physical strain|Coordination problems	Lower extremities	yes	yes	yes	no	no	yes	yes	Among the affected individuals|Among the treatment team|Among the exercise experts	yes	yes	physician	yes	yes	Cessation	yes	<NA>	no	no	Post-treatment	Group 5 to 10	18+ years	no	no	Outside	Coordination	1. Time point	Moderate
	1	New onset	yes	Pain	Fall event	Lower extremities	yes	no	no	no	no	no	no	<NA>	no	no	-	no	no	Break	yes	<NA>	no	no	Acute treatment	Individual	06 to 09 years	no	no	Gym	Coordination|Strength	2. Time point	Average
	2	New onset	yes	Pain	Fall event	Upper extremities	yes	no	yes	no	no	no	no	<NA>	no	no	nurse	yes	no	Cessation	yes	<NA>	no	no	Acute treatment	Individual	<NA>	no	no	<NA>	Endurance|Coordination	<NA>	<NA>
	1	New onset	yes	Pain	Fall event	Lower extremities	yes	no	no	no	no	no	no	<NA>	no	no	-	no	no	Break	yes	<NA>	no	no	Acute treatment	Individual	<NA>	no	no	Gym	Coordination	<NA>	<NA>
	1	New onset	yes	Pain	Fall event	Lower extremities	yes	no	no	no	no	no	no	Among the affected individuals	yes	no	nurse	no	no	Cessation	yes	<NA>	no	no	Acute treatment	Individual	<NA>	no	no	Gym	<NA>	<NA>	<NA>
	1	New onset	yes	Nausea/vomiting	Physical strain|Medical therapy	Internal organ	no	no	no	no	no	no	no	<NA>	no	no	-	no	no	Cessation	yes	<NA>	no	no	Acute treatment	Individual	<NA>	no	no	Patients room	Endurance	1. Time point	Moderate
	1	New onset	yes	Circulatory problems	Physical strain|Medical therapy	Internal organ	no	no	yes	no	no	no	no	Among the affected individuals|Among the exercise experts	yes	no	physician	no	no	Cessation	yes	<NA>	no	no	Acute treatment	Individual	18+ years	no	no	Hospital corridor	Coordination	1. Time point	Moderate
	1	Pre-existing and aggravated	yes	Circulatory problems|Psychological stress reaction	Psychological strain	Internal organ	no	no	no	no	no	no	no	Among the affected individuals	yes	no	-	no	no	Cessation	yes	<NA>	no	no	Acute treatment	Individual	10 to 14 years	no	no	Hospital corridor	Strength	1. Time point	Moderate
	1	New onset	yes	Nausea/vomiting	Physical strain|Medical therapy	Internal organ	no	no	no	no	no	no	no	<NA>	no	no	-	no	no	Cessation	yes	<NA>	no	no	Acute treatment	Individual	15 to 18 years		no	Gym	Coordination|Strength	1. Time point	Average
	1	New onset	yes	Nausea/vomiting	Physical strain|Medical therapy	Internal organ	no	no	no	no	no	no	no	<NA>	no	no	nurse	no	no	Cessation	yes	<NA>	no	no	Maintenance	Individual	15 to 18 years	no	no	Gym	Full body	<NA>	<NA>
	1	Pre-existing and aggravated	yes	Nausea/vomiting	Physical strain|Medical therapy	Internal organ	no	no	no	no	no	no	no	<NA>	no	no	-	no	no	Cessation	yes	<NA>	no	no	Acute treatment	Individual	06 to 09 years	no	no	Hospital corridor	Endurance|Strength	2. Time point	Moderate
	1	New onset	yes	Nausea/vomiting	Physical strain|Medical therapy	Internal organ	no	no	no	no	no	no	no	<NA>	no	no	nurse	no	no	Break	yes	Exercise selection|Intensity	yes	no	Acute treatment	Individual	10 to 14 years	no	no	Hospital corridor	Full body	1. Time point	Moderate
	1	New onset	yes	Circulatory problems	Physical strain|Medical therapy	Internal organ	no	no	Don´t know	no	no	no	no	Among the affected individuals|Among the exercise experts	yes	no	nurse	no	no	Cessation	yes	<NA>	no	no	Acute treatment	Individual	15 to 18 years	no	no	Patients room	Coordination	2. Time point	Moderate
	1	New onset	yes	Itching	Physical strain|Psychological strain|Medical therapy	Chest	yes	no	no	no	no	no	no	Among the affected individuals	yes	no	-	no	no	<NA>	no	<NA>	no	no	Acute treatment	Individual	02 to 05 years	no	no	Gym	Endurance|Coordination	2. Time point	Moderate
	1	New onset	yes	Pain|Superficial injuries	Fall event|Coordination problems	Lower extremities	yes	no	no	no	no	no	no	<NA>	no	no	-	no	no	Break	yes	Exercise selection|Intensity	yes	no	Acute treatment	Individual	06 to 09 years	no	no	Outside	Speed	2. Time point	Moderate
	1	New onset	yes	Pain|Schmerzhafter Spontaneous painful bowel movement	Physical strain|Medical therapy	Abdomen|Intestine	yes	no	no	no	no	no	no	<NA>	no	no	-	no	no	Cessation	yes	<NA>	no	no	Acute treatment	Individual	10 to 14 years	no	no	Patients room	Flexibility|Coordination|Relaxation	1. Time point	Don´t know
	1	New onset	yes	Circulatory problems|Psychological stress reaction	Physical strain|Psychological strain	<NA>	no	no	no	no	no	no	no	<NA>	no	no	-	no	no	Cessation	yes	<NA>	no	no	Post-treatment	Individual	10 to 14 years	yes	no	At home (via telemedicine)	Endurance	2. Time point	Good
	2	New onset	yes	Pain|Superficial injuries	Collision	Intimate area	yes	no	yes	no	no	no	Don´t know	<NA>	no	no	physician	no	no	Cessation	yes	<NA>	no	no	Acute treatment	Individual	10 to 14 years	no	no	Gym	Endurance|Coordination	2. Time point	Moderate
	1	New onset	yes	Pain	Physical strain|Coordination problems	Lower extremities	yes	no	yes	no	no	no	no	<NA>	no	no	physiotherapist	no	no	Break	yes	Exercise selection	yes	no	Acute treatment	Individual	10 to 14 years	no	no	Gym	Endurance	1. Time point	Moderate
	1	New onset	yes	Circulatory problems	Physical strain|Medical therapy	Internal organ	no	no	no	no	no	no	no	<NA>	no	no	-	no	no	Break	yes	Intensity	yes	no	Acute treatment	Individual	<NA>	no	no	Gym	Endurance|Coordination	1. Time point	<NA>
	1	New onset	yes	Nausea/vomiting	Physical strain|Medical therapy	Internal organ	no	no	no	no	no	no	no	<NA>	no	no	-	no	no	Cessation	yes	<NA>	no	no	Acute treatment	Individual	<NA>	no	no	Patients room	Endurance|Flexibility	<NA>	<NA>
																						6
	3															167
																	10

## Sheet: Tabelle2
[01.01] CTCAE	[01.02] Date	[01.03] Exercise-related
1	First occurrence	Yes
3	First occurrence	Yes
2	First occurrence	Yes
2	First occurrence	Yes
1	First occurrence	Yes
1	First occurrence	Yes
1	First occurrence	Yes
1	First occurrence	Yes
2	First occurrence	Yes
1	First occurrence	Yes
1	First occurrence	Yes
1	First occurrence	Yes
1	First occurrence	Yes
1	First occurrence	Yes
1	First occurrence	Yes
1	First occurrence	Yes
2	First occurrence	Yes
1	First occurrence	Yes
1	First occurrence	Yes
1	First occurrence	Yes
1	First occurrence	Yes
1	First occurrence	Yes
2	First occurrence	Yes
1	First occurrence	Yes
2	First occurrence	Yes
1	First occurrence	Yes
1	First occurrence	Yes
1	First occurrence	Yes
3	First occurrence	Yes
1	First occurrence	Yes
2	First occurrence	Yes
2	First occurrence	Yes
1	First occurrence	Yes
1	First occurrence	Yes
2	First occurrence	Yes
1	First occurrence	Yes
1	First occurrence	Yes
2	First occurrence	Yes
1	First occurrence	Yes
1	First occurrence	Yes
1	First occurrence	Yes
1	First occurrence	Yes
1	First occurrence	Yes
1	First occurrence	Yes
1	First occurrence	Yes
1	First occurrence	Yes
1	First occurrence	Yes
1	First occurrence	Yes
2	First occurrence	Yes
1	First occurrence	Yes
2	First occurrence	Yes
1	First occurrence	Yes
1	First occurrence	Yes
1	First occurrence	Yes
2	First occurrence	Yes
1	First occurrence	Yes
1	First occurrence	Yes
1	First occurrence	Yes
1	First occurrence	Yes
1	First occurrence	Yes
1	First occurrence	Yes
1	First occurrence	Yes
2	First occurrence	Yes
1	First occurrence	Yes
2	First occurrence	Yes
1	First occurrence	Yes
1	First occurrence	Yes
1	First occurrence	Yes
1	First occurrence	Yes
1	First occurrence	Yes
1	First occurrence	Yes
1	First occurrence	Yes
1	First occurrence	Yes
1	First occurrence	Yes
1	First occurrence	Yes
1	First occurrence	Yes
1	First occurrence	Yes
1	First occurrence	Yes
1	First occurrence	Yes
2	First occurrence	Yes
1	First occurrence	Yes
2	First occurrence	Yes
1	First occurrence	Yes
2	First occurrence	Yes
1	First occurrence	Yes
1	First occurrence	Yes
1	First occurrence	Yes
1	First occurrence	Yes
1	First occurrence	Yes
1	First occurrence	Yes
1	First occurrence	Yes
1	First occurrence	Yes
1	First occurrence	Yes
2	First occurrence	Yes
2	First occurrence	Yes
2	First occurrence	Yes
1	First occurrence	Yes
2	First occurrence	Yes
1	First occurrence	Yes
1	First occurrence	Yes
2	First occurrence	Yes
2	First occurrence	Yes
2	First occurrence	Yes
2	First occurrence	Yes
2	First occurrence	Yes
2	First occurrence	Yes
1	First occurrence	Yes
1	First occurrence	Yes
1	First occurrence	Yes
1	First occurrence	Yes
1	First occurrence	Yes
1	First occurrence	Yes
1	First occurrence	Yes
1	First occurrence	Yes
1	First occurrence	Yes
1	First occurrence	Yes
1	First occurrence	Yes
2	First occurrence	Yes
2	First occurrence	Yes
1	First occurrence	Yes
1	First occurrence	Yes
1	First occurrence	Yes
2	First occurrence	Yes
1	First occurrence	Yes
2	First occurrence	Yes
1	First occurrence	Yes
1	First occurrence	Yes
1	First occurrence	Yes
1	First occurrence	Yes
2	First occurrence	Yes
1	First occurrence	Yes
1	First occurrence	Yes
2
